# Supplementary material for: Temporal genomic contrasts reveal rapid evolutionary responses in an alpine mammal during recent climate change
Source: PLoS Genet. 2019 May 3;15(5):e1008119. doi: 10.1371/journal.pgen.1008119 (PMC6519841; doi:10.1371/journal.pgen.1008119)
Supplement: S1 Table — (XLSX) [file pgen.1008119.s011.xlsx]

## Sheet: S1 Table
S1 Table. Historic and modern sample information.

## Sheet: S1A. YNP_T.speciosus_Modern
S1A. Biological samples - Tamias speciosus YNP modern.
Catalogue No.	Species	Elevation (m)	Location	Date	Latitude	Longitude	Library index
201450	Tamias speciosus frater	1886.41	Crane Flat, Yosemite National Park	2003-06-08	37.7552	-119.8	27
201451	Tamias speciosus frater	1886.41	Crane Flat, Yosemite National Park	2003-06-08	37.7552	-119.8	28
201453	Tamias speciosus frater	1923.59	Crane Flat, Yosemite National Park	2003-06-09	37.7514	-119.791	25
201454	Tamias speciosus frater	1923.59	Crane Flat, Yosemite National Park	2003-06-09	37.7514	-119.791	26
201455	Tamias speciosus frater	1886.41	Crane Flat, Yosemite National Park	2003-06-10	37.7552	-119.8	29
201469	Tamias speciosus frater	2106.17	3 mi E (by road) Crane Flat, Yosemite National Park	2003-06-13	37.7578	-119.77	30
201470	Tamias speciosus frater	2106.17	3 mi E (by road) Crane Flat, Yosemite National Park	2003-06-13	37.7578	-119.77	31
201473	Tamias speciosus frater	2159.51	0.7 mi W Mono Meadow trail head, Yosemite National Park	2003-07-10	37.6679	-119.597	1
201474	Tamias speciosus frater	2159.51	0.7 mi W Mono Meadow trail head, Yosemite National Park	2003-07-10	37.6679	-119.597	2
201476	Tamias speciosus frater	2159.51	0.7 mi W Mono Meadow trail head, Yosemite National Park	2003-07-11	37.6679	-119.597	3
201477	Tamias speciosus frater	2223.52	Mono Meadow trail head, Yosemite National Park	2003-07-09	37.6704	-119.585	4
201478	Tamias speciosus frater	2223.52	Mono Meadow trail head, Yosemite National Park	2003-07-09	37.6704	-119.585	5
201479	Tamias speciosus frater	2223.52	Mono Meadow trail head, Yosemite National Park	2003-07-10	37.6704	-119.585	6
201480	Tamias speciosus frater	2223.52	Mono Meadow trail head, Yosemite National Park	2003-07-11	37.6704	-119.585	7
201482	Tamias speciosus frater	2350.01	S end Pothole Meadows, Yosemite National Park	2003-07-08	37.6992	-119.586	11
201483	Tamias speciosus frater	2350.01	S end Pothole Meadows, Yosemite National Park	2003-07-08	37.6992	-119.586	12
201484	Tamias speciosus frater	2350.01	S end Pothole Meadows, Yosemite National Park	36348	37.6992	-119.586	13
201488	Tamias speciosus frater	2258.26	0.2 mi W Summit Meadow, Yosemite National Park	2003-07-12	37.6715	-119.657	8
201489	Tamias speciosus frater	2258.26	0.2 mi W Summit Meadow, Yosemite National Park	2003-07-12	37.6715	-119.657	9
201491	Tamias speciosus frater	2258.26	0.2 mi W Summit Meadow, Yosemite National Park	2003-07-15	37.6715	-119.657	10
201514	Tamias speciosus frater	2412.19	Glen Aulin, Yosemite National Park	2003-08-05	37.9136	-119.422	39
201515	Tamias speciosus frater	2412.19	Glen Aulin, Yosemite National Park	2003-08-05	37.9136	-119.422	40
201516	Tamias speciosus frater	2412.19	Glen Aulin, Yosemite National Park	2003-08-05	37.9136	-119.422	41
201517	Tamias speciosus frater	2412.19	Glen Aulin, Yosemite National Park	2003-08-05	37.9136	-119.422	42
201518	Tamias speciosus frater	2412.19	Glen Aulin, Yosemite National Park	2003-08-05	37.9136	-119.422	43
201550	Tamias speciosus frater	2491.74	Glen Aulin, Yosemite National Park	2003-08-08	37.9159	-119.414	47
201551	Tamias speciosus frater	2401.82	Glen Aulin, Yosemite National Park	2003-08-09	37.9136	-119.424	44
201552	Tamias speciosus frater	2401.82	Glen Aulin, Yosemite National Park	2003-08-09	37.9136	-119.424	45
201553	Tamias speciosus frater	2491.74	Glen Aulin, Yosemite National Park	2003-08-10	37.9159	-119.414	48
201554	Tamias speciosus frater	2401.82	Glen Aulin, Yosemite National Park	2003-08-10	37.9136	-119.424	46
201555	Tamias speciosus frater	2392.68	Glen Aulin, Yosemite National Park	2003-08-11	37.9104	-119.416	35
201556	Tamias speciosus frater	2392.68	Glen Aulin, Yosemite National Park	2003-08-11	37.9104	-119.416	36
201557	Tamias speciosus frater	2392.68	Glen Aulin, Yosemite National Park	2003-08-12	37.9104	-119.416	37
201558	Tamias speciosus frater	2392.68	Glen Aulin, Yosemite National Park	2003-08-13	37.9104	-119.416	38
207240	Tamias speciosus frater	2587.45	0.9 mi W Porcupine Flat on Hwy. 120, Yosemite National Park	2004-06-22	37.8143	-119.577	32
207241	Tamias speciosus frater	2587.45	0.9 mi W Porcupine Flat on Hwy. 120, Yosemite National Park	2004-06-23	37.8143	-119.577	33
207259	Tamias speciosus frater	2379.88	Porcupine Creek trail, Yosemite National Park	2004-06-30	37.7938	-119.553	34
207269	Tamias speciosus frater	2266.19	1 mi E Merced Lake, Yosemite National Park	2004-07-21	37.7404	-119.396	16
207270	Tamias speciosus frater	2266.19	1 mi E Merced Lake, Yosemite National Park	2004-07-24	37.7404	-119.396	17
207271	Tamias speciosus frater	2266.19	1 mi E Merced Lake, Yosemite National Park	2004-07-24	37.7404	-119.396	18
207272	Tamias speciosus frater	2238.76	1.5 mi SE Merced Lake, Yosemite National Park	2004-07-23	37.7339	-119.393	15
207276	Tamias speciosus frater	2204.92	Merced Lake, Yosemite National Park	2004-07-26	37.7409	-119.408	23
207279	Tamias speciosus frater	2204.92	Merced Lake, Yosemite National Park	2004-07-27	37.7409	-119.408	24
207280	Tamias speciosus frater	2199.44	Merced Lake, Yosemite National Park	2004-07-27	37.7405	-119.413	19
207281	Tamias speciosus frater	2199.44	Merced Lake, Yosemite National Park	2004-07-26	37.7405	-119.413	20
207282	Tamias speciosus frater	2199.44	Merced Lake, Yosemite National Park	2004-07-26	37.7405	-119.413	21
207283	Tamias speciosus frater	2199.44	Merced Lake, Yosemite National Park	2004-07-26	37.7407	-119.41	22
207284	Tamias speciosus frater	2260.7	0.7 mi NW Washburn Lake, Yosemite National Park	2004-07-27	37.726	-119.395	14

## Sheet: S1B. YNP_T.speciosus_Historic
S1B. Biological samples - Tamias speciousus YNP historic.
Catalogue No.	Species	Elevation(m)	Location	Date	Latitude	Longitude	Library index
22707	Tamias speciosus frater	2012.59	Yosemite Creek, Yosemite National Park	2015-06-04	37.7587	-119.597	24
22708	Tamias speciosus frater	2133.6	ridge near Yosemite Point, Yosemite National Park	2015-06-04	37.7577	-119.592	22
22709	Tamias speciosus frater	2072.64	near Chinquapin, Yosemite National Park	2015-06-12	37.6616	-119.683	1
22710	Tamias speciosus frater	2072.64	near Chinquapin, Yosemite National Park	2015-06-13	37.6616	-119.683	2
22711	Tamias speciosus frater	1874.52	0.5 mi S Crane Flat, Yosemite National Park	2015-06-16	37.7516	-119.799	19
22712	Tamias speciosus frater	1920.24	Crane Flat, Yosemite National Park	2015-06-16	37.7569	-119.799	20
22713	Tamias speciosus frater	1920.24	Crane Flat, Yosemite National Park	2015-06-16	37.7569	-119.799	21
22714	Tamias speciosus frater	2225.04	near Mono Meadow, Yosemite National Park	2015-06-16	37.6686	-119.588	3
22715	Tamias speciosus frater	2225.04	near Mono Meadow, Yosemite National Park	2015-06-19	37.6686	-119.588	4
22716	Tamias speciosus frater	2225.04	near Mono Meadow, Yosemite National Park	2015-06-19	37.6686	-119.588	5
22717	Tamias speciosus frater	2194.56	head of Grouse Creek near Chinquapin, Yosemite National Park	2015-06-21	37.6699	-119.66	9
22718	Tamias speciosus frater	2225.04	near Mono Meadow, Yosemite National Park	2015-06-22	37.6686	-119.588	6
22721	Tamias speciosus frater	2225.04	near Mono Meadow, Yosemite National Park	2015-06-22	37.6686	-119.588	7
22722	Tamias speciosus frater	2225.04	near Mono Meadow, Yosemite National Park	2015-06-22	37.6686	-119.588	8
22723	Tamias speciosus frater	2194.56	E Fork Indian Canyon, Yosemite National Park	2015-06-22	37.7743	-119.569	27
22724	Tamias speciosus frater	2194.56	E Fork Indian Canyon, Yosemite National Park	2015-06-22	37.7743	-119.569	28
22725	Tamias speciosus frater	2194.56	E Fork Indian Canyon, Yosemite National Park	2015-06-23	37.7743	-119.569	29
22726	Tamias speciosus frater	2459.74	near Porcupine Flat, Yosemite National Park	2015-06-26	37.8053	-119.556	33
22727	Tamias speciosus frater	2459.74	near Porcupine Flat, Yosemite National Park	2015-06-27	37.8053	-119.556	34
22730	Tamias speciosus frater	2560.32	Tioga Rd. near Mt. Hoffman, Yosemite National Park	2015-06-28	37.8146	-119.5	35
22731	Tamias speciosus frater	2560.32	Tioga Rd. near Mt. Hoffman, Yosemite National Park	2015-06-28	37.8146	-119.5	36
22740	Tamias speciosus frater	2459.74	near Porcupine Flat, Yosemite National Park	2015-07-01	37.8053	-119.556	30
22743	Tamias speciosus frater	2459.74	near Porcupine Flat, Yosemite National Park	2015-07-02	37.8053	-119.556	31
22744	Tamias speciosus frater	2468.88	Tenaya Lake, Yosemite National Park	2015-06-03	37.8436	-119.444	43
22745	Tamias speciosus frater	2459.74	near Porcupine Flat, Yosemite National Park	2015-07-04	37.8053	-119.556	32
22755	Tamias speciosus frater	2621.28	Tuolumne Meadows, Yosemite National Park	2015-07-10	37.8794	-119.395	44
22756	Tamias speciosus frater	2621.28	Tuolumne Meadows, Yosemite National Park	2015-07-12	37.8794	-119.395	45
22757	Tamias speciosus frater	2621.28	Tuolumne Meadows, Yosemite National Park	2015-07-12	37.8794	-119.395	46
22759	Tamias speciosus frater	2621.28	Tuolumne Meadows, Yosemite National Park	2015-07-13	37.8794	-119.395	47
23383	Tamias speciosus frater	2225.04	1 mi E Merced Lake, Yosemite National Park	2015-06-20	37.7308	-119.392	10
23384	Tamias speciosus frater	2225.04	1 mi E Merced Lake, Yosemite National Park	2015-06-21	37.7308	-119.392	11
23388	Tamias speciosus frater	2194.56	1 mi E Merced Lake, Yosemite National Park	2015-08-25	37.7308	-119.392	15
23390	Tamias speciosus frater	2468.88	crossing of Forsythe Pass Trail and Sunrise Creek, Yosemite National Park	2015-08-25	37.7593	-119.476	25
23391	Tamias speciosus frater	2286	Echo Creek Basin, Yosemite National Park	2015-08-25	37.7441	-119.432	18
23404	Tamias speciosus frater	2377.44	Glen Aulin, Tuolumne River, Yosemite National Park	2015-09-30	37.9121	-119.421	49
23405	Tamias speciosus frater	2377.44	White Cascade, Tuolumne River, Yosemite National Park	2015-09-30	37.9093	-119.419	48
23406	Tamias speciosus frater	1950.72	Tuolumne River, Yosemite National Park	2015-10-01	37.9289	-119.461	54
23407	Tamias speciosus frater	1950.72	Tuolumne River, Yosemite National Park	2015-10-01	37.9289	-119.461	55
23408	Tamias speciosus frater	1950.72	Tuolumne River, Yosemite National Park	2015-10-01	37.9289	-119.461	56
23410	Tamias speciosus frater	2377.44	Glen Aulin, Tuolumne River, Yosemite National Park	2015-10-02	37.9121	-119.421	50
23412	Tamias speciosus frater	2377.44	Glen Aulin, Tuolumne River, Yosemite National Park	2015-10-05	37.9121	-119.421	52
23413	Tamias speciosus frater	2377.44	Glen Aulin, Tuolumne River, Yosemite National Park	2015-10-03	37.9121	-119.421	53
23417	Tamias speciosus frater	1950.72	Aspen Valley, Yosemite National Park	2015-10-14	37.8277	-119.771	37
23418	Tamias speciosus frater	1950.72	Aspen Valley, Yosemite National Park	2015-10-14	37.8277	-119.771	38
23419	Tamias speciosus frater	1950.72	Aspen Valley, Yosemite National Park	2015-10-14	37.8277	-119.771	39
23420	Tamias speciosus frater	1950.72	Aspen Valley, Yosemite National Park	2015-10-14	37.8277	-119.771	40
23421	Tamias speciosus frater	1950.72	Aspen Valley, Yosemite National Park	2015-10-14	37.8277	-119.771	41
23422	Tamias speciosus frater	1950.72	Aspen Valley, Yosemite National Park	2015-10-16	37.8277	-119.771	42
23426	Tamias speciosus frater	1767.84	Gentry's, Big Oak Flat Rd., Yosemite National Park	2015-10-23	37.7352	-119.703	16
23427	Tamias speciosus frater	1767.84	Gentry's, Big Oak Flat Rd., Yosemite National Park	2015-10-23	37.7352	-119.703	17
23428	Tamias speciosus frater	2026.92	on Yosemite Trail near Yosemite Falls, Yosemite National Park	2015-10-30	37.7585	-119.599	23
23429	Tamias speciosus frater	2225.04	2 mi N Yosemite Point, Yosemite National Park	2015-10-30	37.7677	-119.586	26

## Sheet: S1C. YNP_T.alpinus_Modern
S1C. Biological samples - Tamias alpinus YNP modern.
Catalogue No.	Species	Elevation(m)	Location	Date	Latitude	Longitude	Library index
201430	Tamias alpinus	3121.15	upper Lyell Canyon, Yosemite National Park	2003-07-29	37.7681	-119.255	1
207200	Tamias alpinus	3024.23	Fletcher Creek, Yosemite National Park	2004-07-13	37.7904	-119.351	2
207201	Tamias alpinus	3072.99	Fletcher Lake, Yosemite National Park	2004-07-13	37.7998	-119.342	3
207202	Tamias alpinus	3072.99	Fletcher Lake, Yosemite National Park	2004-07-13	37.7998	-119.342	4
207203	Tamias alpinus	3166.87	Evelyn Lake, Yosemite National Park	2004-07-16	37.8049	-119.328	5
207204	Tamias alpinus	3166.87	Evelyn Lake, Yosemite National Park	2004-07-16	37.8049	-119.328	6
207205	Tamias alpinus	3166.87	Evelyn Lake, Yosemite National Park	2004-07-17	37.8049	-119.328	32
207206	Tamias alpinus	3166.87	Evelyn Lake, Yosemite National Park	2004-07-18	37.8049	-119.328	7
207207	Tamias alpinus	3166.87	Evelyn Lake, Yosemite National Park	2004-07-18	37.8049	-119.328	8
207208	Tamias alpinus	3170.83	Vogelsang Lake, Yosemite National Park	2004-07-18	37.7877	-119.347	9
207209	Tamias alpinus	3170.83	Vogelsang Lake, Yosemite National Park	2004-07-18	37.7877	-119.347	10
207210	Tamias alpinus	3170.83	Vogelsang Lake, Yosemite National Park	2004-07-18	37.7877	-119.347	11
207211	Tamias alpinus	3170.83	Vogelsang Lake, Yosemite National Park	2004-07-18	37.7877	-119.347	12
207212	Tamias alpinus	3105.61	outlet stream, Vogelsang Lake, Yosemite National Park	2004-07-17	37.7895	-119.347	13
216270	Tamias alpinus	3121.15	Upper Lyell Canyon, Yosemite National Park	2005-08-16	37.7681	-119.255	14
217178	Tamias alpinus	3121.15	upper Lyell Canyon, Yosemite National Park	2006-08-12	37.7681	-119.255	15
217179	Tamias alpinus	3277.82	upper Lyell Canyon, Yosemite National Park	2006-08-12	37.7646	-119.252	33
217180	Tamias alpinus	3277.82	upper Lyell Canyon, Yosemite National Park	2006-08-12	37.7646	-119.252	34
217181	Tamias alpinus	3277.82	upper Lyell Canyon, Yosemite National Park	2006-08-12	37.7646	-119.252	35
217183	Tamias alpinus	3277.82	upper Lyell Canyon, Yosemite National Park	2006-08-12	37.7646	-119.252	16
217184	Tamias alpinus	3277.82	upper Lyell Canyon, Yosemite National Park	2006-08-13	37.7646	-119.252	17
217185	Tamias alpinus	3277.82	upper Lyell Canyon, Yosemite National Park	2006-08-14	37.7646	-119.252	18
217186	Tamias alpinus	3121.15	upper Lyell Canyon, Yosemite National Park	2006-08-14	37.7681	-119.255	31
217187	Tamias alpinus	3264.41	upper Lyell Canyon, Yosemite National Park	2006-08-14	37.7567	-119.259	36
217189	Tamias alpinus	3220.21	upper Lyell Canyon, Yosemite National Park	2006-08-16	37.7636	-119.26	19
217190	Tamias alpinus	2937.05	Ten Lakes Pass, Yosemite National Park	2006-08-24	37.9029	-119.535	20
219987	Tamias alpinus	2984.6	Upper Cathedral Lake, Yosemite National Park	2007-07-21	37.8412	-119.412	21
219988	Tamias alpinus	2984.6	Upper Cathedral Lake, Yosemite National Park	2007-07-21	37.8412	-119.412	22
219989	Tamias alpinus	2984.6	Upper Cathedral Lake, Yosemite National Park	2007-07-21	37.8412	-119.412	23
219992	Tamias alpinus	2984.6	Upper Cathedral Lake, Yosemite National Park	2007-07-21	37.8412	-119.412	37
219993	Tamias alpinus	2984.6	Upper Cathedral Lake, Yosemite National Park	2007-07-21	37.8412	-119.412	38
219994	Tamias alpinus	2984.6	Upper Cathedral Lake, Yosemite National Park	2007-07-22	37.8412	-119.412	39
219995	Tamias alpinus	2984.6	Upper Cathedral Lake, Yosemite National Park	2007-07-22	37.8412	-119.412	40
219996	Tamias alpinus	2984.6	Upper Cathedral Lake, Yosemite National Park	2007-07-23	37.8412	-119.412	41
219998	Tamias alpinus	2970.28	Lower Ottaway Lake, Yosemite National Park	2007-08-02	37.6454	-119.42	42
219999	Tamias alpinus	2970.28	Lower Ottaway Lake, Yosemite National Park	2007-08-02	37.6454	-119.42	43
220000	Tamias alpinus	2970.28	Lower Ottaway Lake, Yosemite National Park	2007-08-02	37.6454	-119.42	44
220001	Tamias alpinus	2970.28	Lower Ottaway Lake, Yosemite National Park	2007-08-02	37.6454	-119.42	45
220002	Tamias alpinus	2970.28	Lower Ottaway Lake, Yosemite National Park	2007-08-02	37.6454	-119.42	46
222199	Tamias alpinus	3252	Mono Pass	2008-07-23	37.8546	-119.214	24
222200	Tamias alpinus	3252	Mono Pass	2008-07-23	37.8546	-119.214	25
222201	Tamias alpinus	3054.1	Middle Young Lake, Yosemite National Park	2008-08-05	37.9388	-119.34	47
222202	Tamias alpinus	3054.1	Middle Young Lake, Yosemite National Park	2008-08-05	37.9388	-119.34	26
222203	Tamias alpinus	3252	Mono Pass	2008-07-23	37.8546	-119.214	27
222206	Tamias alpinus	3054.1	Middle Young Lake, Yosemite National Park	2008-08-05	37.9388	-119.34	28
222208	Tamias alpinus	3054.1	Middle Young Lake, Yosemite National Park	2008-08-06	37.9388	-119.34	48
222209	Tamias alpinus	3054.1	Middle Young Lake, Yosemite National Park	2008-08-07	37.9388	-119.34	29
222210	Tamias alpinus	3054.1	Middle Young Lake, Yosemite National Park	2008-08-07	37.9388	-119.34	30

## Sheet: S1D. YNP_T.alpinus_Historic
S1D. Biological samples - Tamias alpinus YNP historic.
Catalogue No.	Species	Elevation(m)	Location	Date	Latitude	Longitude	Library index
22662	Tamias alpinus	3246.12	near summit Mt. Hoffman, Yosemite National Park	2015-06-28	37.8469	-119.509	29
22663	Tamias alpinus	3108.96	0.5 mi SW Mt. Hoffman, Yosemite National Park	2015-06-28	37.8424	-119.517	26
22664	Tamias alpinus	3169.92	0.25 mi SE summit Mt. Hoffmann, Yosemite National Park	2015-06-30	37.8444	-119.506	27
22665	Tamias alpinus	3139.44	0.25 mi SE summit Mt. Hoffmann, Yosemite National Park	2015-06-30	37.8444	-119.506	28
22666	Tamias alpinus	3139.44	0.25 mi SE summit Mt. Hoffmann, Yosemite National Park	2015-06-30	37.8444	-119.506	33
22667	Tamias alpinus	3230.88	0.25 mi SE summit Mt. Hoffman, Yosemite National Park	2015-06-30	37.8474	-119.502	34
22669	Tamias alpinus	3230.88	0.25 mi SE summit Mt. Hoffman, Yosemite National Park	2015-06-30	37.8474	-119.502	30
22670	Tamias alpinus	3230.88	0.25 mi SE summit Mt. Hoffman, Yosemite National Park	2015-06-30	37.8474	-119.502	31
22671	Tamias alpinus	3230.88	0.25 mi SE summit Mt. Hoffman, Yosemite National Park	2015-06-30	37.8474	-119.502	32
22680	Tamias alpinus	2621.28	Tuolumne Meadows, Yosemite National Park	2015-07-08	37.8794	-119.395	39
22681	Tamias alpinus	2621.28	Tuolumne Meadows, Yosemite National Park	2015-07-08	37.8794	-119.395	40
22682	Tamias alpinus	2621.28	Tuolumne Meadows, Yosemite National Park	2015-07-09	37.8794	-119.395	41
22683	Tamias alpinus	3139.44	3 mi N Tuolumne Meadows above Soda Springs, Yosemite National Park	2015-07-09	37.9125	-119.348	53
22684	Tamias alpinus	3002.28	Young Lake near Ragged Peak, Yosemite National Park	2015-07-09	37.9378	-119.345	55
22687	Tamias alpinus	2621.28	Tuolumne Meadows, Yosemite National Park	2015-07-09	37.8794	-119.395	37
22688	Tamias alpinus	2621.28	Tuolumne Meadows, Yosemite National Park	2015-07-10	37.8794	-119.395	15
22689	Tamias alpinus	2621.28	Tuolumne Meadows, Yosemite National Park	2015-07-13	37.8794	-119.395	38
22690	Tamias alpinus	2956.56	head of Lyell Canyon, Yosemite National Park	2015-07-16	37.777	-119.261	20
22691	Tamias alpinus	2956.56	head of Lyell Canyon, Yosemite National Park	2015-07-17	37.777	-119.261	19
22692	Tamias alpinus	3261.36	head of Lyell Canyon, Yosemite National Park	2015-07-17	37.7637	-119.253	5
22693	Tamias alpinus	2956.56	head of Lyell Canyon, Yosemite National Park	2015-07-17	37.777	-119.261	16
22694	Tamias alpinus	3048	head of Lyell Canyon, Yosemite National Park	2015-07-17	37.7722	-119.257	9
22695	Tamias alpinus	3261.36	head of Lyell Canyon, Yosemite National Park	2015-07-18	37.7637	-119.253	6
22696	Tamias alpinus	3352.8	head of Lyell Canyon, Yosemite National Park	2015-07-21	37.7618	-119.25	56
22697	Tamias alpinus	2987.04	head of Lyell Canyon, Yosemite National Park	2015-07-23	37.7741	-119.26	14
22698	Tamias alpinus	3048	head of Lyell Canyon, Yosemite National Park	2015-07-23	37.7722	-119.257	10
22699	Tamias alpinus	2743.2	head of Lyell Canyon, Yosemite National Park	2015-07-23	37.7897	-119.261	24
22700	Tamias alpinus	2956.56	head of Lyell Canyon, Yosemite National Park	2015-07-24	37.777	-119.261	17
22701	Tamias alpinus	3048	head of Lyell Canyon, Yosemite National Park	2015-07-24	37.7722	-119.257	11
22702	Tamias alpinus	3108.96	head of Lyell Canyon, Yosemite National Park	2015-07-25	37.7668	-119.256	7
22703	Tamias alpinus	3048	head of Lyell Canyon, Yosemite National Park	2015-07-25	37.7722	-119.257	12
22704	Tamias alpinus	3048	head of Lyell Canyon, Yosemite National Park	2015-07-25	37.7722	-119.257	13
22705	Tamias alpinus	2956.56	head of Lyell Canyon, Yosemite National Park	2015-07-26	37.777	-119.261	18
22706	Tamias alpinus	2621.28	Soda Springs, Tuolumne Meadows, Yosemite National Park	2015-07-30	37.8785	-119.367	36
23324	Tamias alpinus	3048	Mt. Clark, Yosemite National Park	2015-08-22	37.7045	-119.432	1
23325	Tamias alpinus	3048	Mt. Clark, Yosemite National Park	2015-08-22	37.7045	-119.432	2
23326	Tamias alpinus	3048	Mt. Clark, Yosemite National Park	2015-08-22	37.7045	-119.432	3
23327	Tamias alpinus	2987.04	near Vogelsang Peak, Yosemite National Park	2015-08-26	37.7716	-119.338	8
23328	Tamias alpinus	2804.16	McClure Fork of Merced River [=Lewis Creek], Yosemite National Park	2015-08-29	37.7546	-119.357	4
23329	Tamias alpinus	3154.68	Vogelsang Lake	2015-09-04	37.7876	-119.341	21
23330	Tamias alpinus	3154.68	Vogelsang Lake	2015-08-31	37.7876	-119.341	22
23331	Tamias alpinus	3078.48	Fletcher Creek, near Vogelsang Lake, Yosemite National Park	2015-09-04	37.7942	-119.344	25
23332	Tamias alpinus	3154.68	Vogelsang Lake	2015-09-06	37.7876	-119.341	23
23333	Tamias alpinus	2941.32	on Dana Fork, Yosemite National Park	2015-09-07	37.8931	-119.256	43
23340	Tamias alpinus	2895.6	Tioga Rd. near Dana Fork, Yosemite National Park	2015-09-28	37.8825	-119.273	42
23341	Tamias alpinus	2438.4	Cold Canyon, Yosemite National Park	2015-10-02	37.913	-119.416	54
23342	Tamias alpinus	2377.44	Glen Aulin, Tuolumne River, Yosemite National Park	2015-10-05	37.9121	-119.421	52
23343	Tamias alpinus	2956.56	Colby Mt., Yosemite National Park	2015-10-09	37.9112	-119.538	51
23344	Tamias alpinus	2956.56	Ten Lakes Trail above Ten Lakes, Yosemite National Park	2015-10-06	37.9035	-119.535	45
23345	Tamias alpinus	2956.56	ridge near Ten Lakes, Yosemite National Park	2015-10-09	37.9035	-119.535	46
23346	Tamias alpinus	2804.16	Ten Lakes, Yosemite National Park	2015-10-08	37.9035	-119.528	47
23347	Tamias alpinus	2804.16	Ten Lakes, Yosemite National Park	2015-10-09	37.9035	-119.528	48
23348	Tamias alpinus	2804.16	Ten Lakes, Yosemite National Park	2015-10-11	37.9035	-119.528	49
23349	Tamias alpinus	2926.08	near Ten Lakes, Yosemite National Park	2015-10-11	37.9006	-119.51	44
23350	Tamias alpinus	2834.64	Ten Lakes, Yosemite National Park	2015-10-10	37.9047	-119.532	50
24137	Tamias alpinus	3048m	Mono Pass	2016-06-24	37.8597	-119.203	35

## Sheet: S1E. SS_T.alpinus_Modern
S1E. Biological samples - Tamias alpinus Southern Sierra modern.
Catalogue No.	Species	Elevation(m)	Location	Date	Latitude	Longitude	Library index
206395	Tamias alpinus	3481	Kearsarge Lakes, Kings Canyon National Park	2003-07-04	36.773	-118.379	1
206396	Tamias alpinus	3354	Kearsarge Lakes, Kings Canyon National Park	2003-07-04	36.7713	-118.386	2
206397	Tamias alpinus	3416	Kearsarge Lakes, Kings Canyon National Park	2003-07-05	36.7724	-118.383	3
206398	Tamias alpinus	3483	Kearsarge Lakes, Kings Canyon National Park	2003-07-07	36.7729	-118.379	4
206399	Tamias alpinus	3358	Kearsarge Lakes, Kings Canyon National Park	2003-07-07	36.7713	-118.386	5
206400	Tamias alpinus	3370	Siberian Outpost, Sequoia National Park	2003-06-23	36.4683	-118.275	6
206401	Tamias alpinus	3337	Siberian Outpost, Sequoia National Park	2003-06-23	36.4696	-118.274	7
206403	Tamias alpinus	3353	Siberian Outpost, Sequoia National Park	2003-06-24	36.4685	-118.274	9
224075	Tamias alpinus	3395	Muir Lake, Cottonwood Lakes Basin	2009-07-30	36.4987	-118.208	10
224077	Tamias alpinus	3395	Muir Lake, Cottonwood Lakes Basin	2009-08-02	36.4987	-118.208	11
224078	Tamias alpinus	3395	Muir Lake, Cottonwood Lakes Basin	2009-08-02	36.4987	-118.208	12
224480	Tamias alpinus	3217	Bullfrog Lake, Kings Canyon National Park	2009-08-09	36.7697	-118.402	13
224481	Tamias alpinus	3217	Bullfrog Lake, Kings Canyon National Park	2009-08-09	36.7697	-118.402	14
224482	Tamias alpinus	3217	Bullfrog Lake, Kings Canyon National Park	2009-08-11	36.7697	-118.402	15
224483	Tamias alpinus	3257	Bullfrog Lake, Kings Canyon National Park	2009-08-11	36.7733	-118.403	16
224484	Tamias alpinus	3257	Bullfrog Lake, Kings Canyon National Park	2009-08-12	36.7733	-118.403	17
224502	Tamias alpinus	3217	Bullfrog Lake, Kings Canyon National Park	2009-08-09	36.7697	-118.402	18
225304	Tamias alpinus	3397	Cirque Lake, Cottonwood Lakes Basin	2010-08-05	36.4775	-118.219	19
225305	Tamias alpinus	3397	Cirque Lake, Cottonwood Lakes Basin	2010-08-06	36.4775	-118.219	20
225306	Tamias alpinus	3397	Cirque Lake, Cottonwood Lakes Basin	2010-08-07	36.4775	-118.219	21
225307	Tamias alpinus	3397	Cirque Lake, Cottonwood Lakes Basin	2010-08-07	36.4775	-118.219	22
225308	Tamias alpinus	3397	Cirque Lake, Cottonwood Lakes Basin	2010-08-07	36.4775	-118.219	23
225309	Tamias alpinus	3397	Cirque Lake, Cottonwood Lakes Basin	2010-08-08	36.4775	-118.219	24
228177	Tamias alpinus	3429	vicinity Cirque Lake, Cottonwood Lakes Basin	2012-09-05	36.4802	-118.228	41
228178	Tamias alpinus	3429	vicinity Cirque Lake, Cottonwood Lakes Basin	2012-09-05	36.4802	-118.228	42
228179	Tamias alpinus	3429	vicinity Cirque Lake, Cottonwood Lakes Basin	2012-09-05	36.4802	-118.228	43
228180	Tamias alpinus	3429	vicinity Cirque Lake, Cottonwood Lakes Basin	2012-09-05	36.4802	-118.228	44
228181	Tamias alpinus	3429	vicinity Cirque Lake, Cottonwood Lakes Basin	2012-09-05	36.4802	-118.228	45
228182	Tamias alpinus	3429	vicinity Cirque Lake, Cottonwood Lakes Basin	2012-09-05	36.4802	-118.228	46
228183	Tamias alpinus	3429	vicinity Cirque Lake, Cottonwood Lakes Basin	2012-09-06	36.4802	-118.228	47
228184	Tamias alpinus	3429	vicinity Cirque Lake, Cottonwood Lakes Basin	2012-09-06	36.4802	-118.228	48
228185	Tamias alpinus	3429	vicinity Cirque Lake, Cottonwood Lakes Basin	2012-09-06	36.4802	-118.228	49
228186	Tamias alpinus	3429	vicinity Cirque Lake, Cottonwood Lakes Basin	2012-09-06	36.4802	-118.228	50
228187	Tamias alpinus	3429	vicinity Cirque Lake, Cottonwood Lakes Basin	2012-09-06	36.4802	-118.228	51
228188	Tamias alpinus	3429	vicinity Cirque Lake, Cottonwood Lakes Basin	2012-09-07	36.4802	-118.228	52
228189	Tamias alpinus	3429	vicinity Cirque Lake, Cottonwood Lakes Basin	2012-09-08	36.4802	-118.228	53
228190	Tamias alpinus	3429	vicinity Cirque Lake, Cottonwood Lakes Basin	2012-09-08	36.4802	-118.228	54
228191	Tamias alpinus	3429	vicinity Cirque Lake, Cottonwood Lakes Basin	2012-09-10	36.4802	-118.228	55

## Sheet: S1F. SS_T.alpinus_Historic
S1F. Biological samples - Tamias alpinus Southern Sierra historic.
Catalogue No.	Species	Elevation(m)	Location	Date	Latitude	Longitude	Library index
14903	Tamias alpinus	3503	Cirque Peak, Sierra Nevada	2011-08-07	36.4617	-118.238	1
14904	Tamias alpinus	3503	Cirque Peak, Sierra Nevada	2011-08-07	36.4617	-118.238	2
14905	Tamias alpinus	3503	Cirque Peak, Sierra Nevada	2011-08-07	36.4617	-118.238	3
14910	Tamias alpinus	3503	Cirque Peak, Sierra Nevada	2011-08-07	36.4617	-118.238	4
14911	Tamias alpinus	3503	Cirque Peak, Sierra Nevada	2011-08-07	36.4617	-118.238	5
14912	Tamias alpinus	3503	Cirque Peak, Sierra Nevada	2011-08-07	36.4617	-118.238	6
14925	Tamias alpinus	2969	Whitney Meadow, Sierra Nevada	2011-08-14	36.4341	-118.267	7
14927	Tamias alpinus	3287	W slope Olancha Peak, Sierra Nevada	2011-08-15	36.2598	-118.123	8
14929	Tamias alpinus	3287	W slope Olancha Peak, Sierra Nevada	2011-08-15	36.2598	-118.123	9
14930	Tamias alpinus	3287	W slope Olancha Peak, Sierra Nevada	2011-08-15	36.2598	-118.123	10
14931	Tamias alpinus	3287	W slope Olancha Peak, Sierra Nevada	2011-08-15	36.2598	-118.123	11
14932	Tamias alpinus	3287	W slope Olancha Peak, Sierra Nevada	2011-08-15	36.2598	-118.123	12
14934	Tamias alpinus	2969	Whitney Meadow, Sierra Nevada	2011-08-17	36.4341	-118.267	13
14936	Tamias alpinus	2969	Whitney Meadow, Sierra Nevada	2011-08-17	36.4341	-118.267	15
14937	Tamias alpinus	2969	Whitney Meadow, Sierra Nevada	2011-08-22	36.4341	-118.267	16
14938	Tamias alpinus	3147	Whitney Creek, Sierra Nevada	2011-08-22	36.5512	-118.359	17
14939	Tamias alpinus	3147	Whitney Creek, Sierra Nevada	2011-08-23	36.5512	-118.359	18
14949	Tamias alpinus	3147	Whitney Creek, Sierra Nevada	2011-08-29	36.5512	-118.359	19
14964	Tamias alpinus	3384	Cottonwood Lakes, Sierra Nevada Mts.	2011-08-31	36.4984	-118.22	20
14965	Tamias alpinus	3384	Cottonwood Lakes, Sierra Nevada Mts.	2011-08-31	36.4984	-118.22	21
14966	Tamias alpinus	3384	Cottonwood Lakes, Sierra Nevada Mts.	2011-08-21	36.4984	-118.22	22
14967	Tamias alpinus	3384	Cottonwood Lakes, Sierra Nevada Mts.	2011-09-02	36.4984	-118.22	23
14969	Tamias alpinus	3384	Cottonwood Lakes, Sierra Nevada Mts.	2011-09-02	36.4984	-118.22	24
14971	Tamias alpinus	3384	Cottonwood Lakes, Sierra Nevada Mts.	2011-09-03	36.4984	-118.22	25
14974	Tamias alpinus	3384	Cottonwood Lakes, Sierra Nevada Mts.	2011-09-04	36.4984	-118.22	26
17582	Tamias alpinus	2591	Kearsarge Pass, Onion Valley, Sierra Nevada Mts.	2012-06-07	36.7745	-118.324	28
17583	Tamias alpinus	2591	Kearsarge Pass, Onion Valley, Sierra Nevada Mts.	2012-06-12	36.7745	-118.324	29
17584	Tamias alpinus	2591	Kearsarge Pass, Onion Valley, Sierra Nevada Mts.	2012-06-16	36.7745	-118.324	30
17585	Tamias alpinus	2591	Kearsarge Pass, Onion Valley, Sierra Nevada Mts.	2012-06-07	36.7745	-118.324	31
17587	Tamias alpinus	2591	Kearsarge Pass, Onion Valley, Sierra Nevada Mts.	2012-06-09	36.7745	-118.324	32
17588	Tamias alpinus	2591	Kearsarge Pass, Onion Valley, Sierra Nevada Mts.	2012-06-10	36.7745	-118.324	33
17589	Tamias alpinus	2591	Kearsarge Pass, Onion Valley, Sierra Nevada Mts.	2012-06-10	36.7745	-118.324	34
17590	Tamias alpinus	3131	trail from Onion Valley, Kearsarge Pass, Sierra Nevada Mts.	2012-06-19	36.7708	-118.352	35
17591	Tamias alpinus	3131	trail from Onion Valley, Kearsarge Pass, Sierra Nevada Mts.	2012-06-19	36.7708	-118.352	36
17592	Tamias alpinus	3131	trail from Onion Valley, Kearsarge Pass, Sierra Nevada Mts.	2012-06-19	36.7708	-118.352	37
17597	Tamias alpinus	3212	Flower Lake, Kearsarge Pass	2012-06-25	36.769	-118.359	38
17598	Tamias alpinus	3212	Flower Lake, Kearsarge Pass	2012-06-25	36.769	-118.359	39
17599	Tamias alpinus	3212	Flower Lake, Kearsarge Pass	2012-06-25	36.769	-118.359	40
17600	Tamias alpinus	2576	Kearsarge Pass, Sierra Nevada	2012-06-27	36.774	-118.324	41
17601	Tamias alpinus	2576	Kearsarge Pass, Sierra Nevada	2012-06-27	36.774	-118.324	42
17602	Tamias alpinus	3072	Kearsarge Pass, Sierra Nevada	2012-06-10	36.77	-118.35	43
17617	Tamias alpinus	3212	Flower Lake, Kearsarge Pass	2012-06-25	36.769	-118.359	44
17620	Tamias alpinus	3212	Flower Lake, Kearsarge Pass	2012-06-25	36.769	-118.359	45
17622	Tamias alpinus	3212	Flower Lake, Kearsarge Pass	2012-06-26	36.769	-118.359	46
25192	Tamias alpinus	3249	Bullfrog Lake	2016-09-04	36.773	-118.404	47
25193	Tamias alpinus	3249	Bullfrog Lake	2016-09-04	36.773	-118.404	48
25194	Tamias alpinus	3249	Bullfrog Lake	2016-09-04	36.773	-118.404	49
25195	Tamias alpinus	3249	Bullfrog Lake	2016-09-05	36.773	-118.404	50
25199	Tamias alpinus	3249	Bullfrog Lake	2016-09-05	36.773	-118.404	51
25204	Tamias alpinus	3940	Mt. Gould	2016-08-30	36.7804	-118.379	52
25209	Tamias alpinus	3249	Bullfrog Lake	2016-09-05	36.773	-118.404	53
25210	Tamias alpinus	3249	Bullfrog Lake	2016-09-07	36.773	-118.404	54

## Sheet: S1G. Other_species
S1G. Biological samples - Tamias minimus, T. striatus, T. ruficaudus, T. amoenus.
Catalogue No.	Species	Elevation(m)	Location	Date	Latitude	Longitude	Library index
216299	Tamias minimus scrutator	2214.37	Bohler Creek, Mono Co.	2015-07-10	37.9003	-119.13	27
216302	Tamias minimus scrutator	2214.37	Bohler Creek, Mono Co.	2015-07-11	37.90028	-119.13	28
219225	Tamias minimus scrutator	2195.47	south slope Williams Butte, Mono Co.	2005-05-09	37.9075	-119.128	29
219226	Tamias minimus scrutator	2195.47	south slope Williams Butte, Mono Co.	2005-05-09	37.9075	-119.128	30
208328	Tamias minimus scrutator	2250.95	Mono Mills, Mono Co.	2004-08-31	37.8881	-118.96	31
208330	Tamias minimus scrutator	2250.95	Mono Mills, Mono Co.	2004-08-31	37.8881	-118.96	32
n/a	Tamias striatus	n/a	Farish Jenkins' farm near Freedom, NH	2010-06-18	n/a	n/a	33
JMS203	Tamias ruficaudus simulans	n/a	Boundary Co. 17 mi N Sandpoint, Idaho	1999-08-26	48.5134	-116.583	34
JMS297	Tamias amoenus lutrivenis	n/a	Ferry Co., Deadman Cr., Washington	2000-09-01	n/a	n/a	35
