# Supplementary material for: Temporal genomic contrasts reveal rapid evolutionary responses in an alpine mammal during recent climate change
Source: PLoS Genet. 2019 May 3;15(5):e1008119. doi: 10.1371/journal.pgen.1008119 (PMC6519841; doi:10.1371/journal.pgen.1008119)
Supplement: S2 Table — (XLSX) [file pgen.1008119.s012.xlsx]

## Sheet: S2 Table
S2 Table. Exon capture data production information. The average yield of raw data per individual ranged from 638 - 856 Mb for focal populations. Less historical raw data passed quality control such that after filtering an average of 70% of the data remained for contemporary samples while 51-53% remained for historic samples. This difference is mainly because the average insert size of historical …

## Sheet: S2A. T.speciosus YNP Modern 
S2A. Targeted capture data production - Tamias speciosus YNP modern.
Samples	Raw data(Mb)	Cleaned data(Mb)	Data aligned uniquely(Mb)	Captured exonic regions (Mb)	Captured flanking regions (Mb)	Specificity - total cleaned data in target (%)	Sensitivity - targeted bp captured (%)	Average nuclear base coverage overall (X)	Average nuclear base coverage in exons (X)	Empirical error rate (%)	MtDNA Average coverage (X)
KBT01_index1	651.1	468.5	429.3	8.59	7.02	91.63	91.77	27.4	37	0.032	1458.8
KBT01_index2	895.3	610	562.2	8.7	6.57	92.16	92.95	36.7	50	0.033	772.5
KBT01_index3	850.2	599.7	549.7	8.68	7.02	91.66	92.74	34.9	48.9	0.039	403
KBT01_index4	1084.3	755.4	699.6	8.35	6.07	92.61	89.21	48.4	66.7	0.042	186.7
KBT01_index5	873.5	606.2	555.2	8.67	6.74	91.59	92.63	35.9	50.1	0.043	314.4
KBT01_index6	757.6	539.9	496.8	8.63	6.84	92.02	92.2	32	43.9	0.035	887.4
KBT01_index7	970.5	687.8	630.6	8.7	7.32	91.68	92.95	39.3	54.4	0.032	1887
KBT01_index8	850.1	593.5	548.2	8.56	6.22	92.37	91.45	37	50.4	0.04	358.2
KBT01_index9	752	553.6	506	8.64	8.04	91.4	92.31	30.3	43.4	0.03	1334
KBT01_index10	882.3	631.8	580.1	8.67	7.1	91.82	92.63	36.7	50.6	0.034	1029.5
KBT01_index11	729.9	522.6	480.8	8.63	6.9	92	92.2	30.9	42.1	0.034	1058.4
KBT01_index12	726.4	524.3	481.7	8.61	7	91.87	91.99	30.8	42.3	0.037	917.2
KBT01_index13	636.1	460.3	423.9	8.59	7.01	92.09	91.77	27.1	37.7	0.033	527.9
KBT01_index14	778.7	554.9	508.6	8.64	6.95	91.66	92.31	32.5	43.5	0.029	1897.5
KBT01_index15	831.8	589.6	543.4	8.66	6.99	92.16	92.52	34.6	48.2	0.035	732.2
KBT01_index16	984.5	699.1	641.3	8.71	7.27	91.73	93.06	40	54.2	0.03	2756.4
KBT01_index17	957.3	676.1	624.1	8.69	7.06	92.31	92.84	39.5	54.7	0.032	1338.1
KBT01_index18	1034.8	726.6	669.7	8.72	7.3	92.17	93.16	41.7	58.3	0.033	1569.1
KBT01_index19	763.5	536.3	493.3	8.64	6.61	91.98	92.31	32.3	43.8	0.029	826.6
KBT01_index20	894.6	624.8	572.1	8.68	6.92	91.57	92.74	36.6	50	0.032	1358.9
KBT01_index21	1526.4	1050.4	967.5	8.4	5.76	92.11	89.74	68.1	92.5	0.045	109.1
KBT01_index22	731.2	524.8	478.3	8.62	7.09	91.14	92.09	30.4	41.5	0.03	1408.6
KBT01_index23	679.1	492.9	452.2	8.6	7.25	91.74	91.88	28.5	39.6	0.031	983.3
KBT01_index24	871.9	625.2	569.7	8.67	7.08	91.12	92.63	36.1	49.5	0.029	1563.9
KBT01_index25	950.6	666.4	610.7	8.67	6.91	91.64	92.63	39.1	52.3	0.029	2229.2
KBT01_index26	840.6	585	539.4	8.66	6.47	92.21	92.52	35.6	48.1	0.035	640.3
KBT01_index27	805	571	524.7	8.65	6.85	91.89	92.41	33.8	45.3	0.03	1634.6
KBT01_index28	1126.5	815.6	750.4	8.65	7.26	92.01	92.41	47	67.3	0.037	776.3
KBT01_index29	754.2	527.3	483.2	8.64	6.61	91.64	92.31	31.6	42.6	0.037	963
KBT01_index30	712.8	507.8	466	8.62	6.9	91.77	92.09	30	41.2	0.036	791.8
KBT01_index31	659.4	470.4	431.7	8.59	6.8	91.77	91.77	28	38.3	0.032	655.7
KBT01_index32	576.6	418.8	382.8	8.54	6.74	91.4	91.24	25	33.2	0.027	1253
KBT01_index33	1011	691.4	631.8	8.7	6.7	91.38	92.95	40.9	52	0.034	4385.4
KBT01_index34	779.3	558.4	512.7	8.62	7.02	91.82	92.09	32.7	43.4	0.026	2543.4
KBT01_index35	660.3	484.1	443.4	8.59	7.28	91.59	91.77	27.9	37.5	0.029	1984
KBT01_index36	692.3	498.3	440.6	8.6	6.89	88.42	91.88	28.4	39.4	0.045	369.3
KBT01_index37	762.1	552.6	507.4	8.64	7.13	91.82	92.31	32.1	44.1	0.031	1220.2
KBT01_index38	1022.6	715.5	648.3	8.71	6.94	90.61	93.06	41.3	52	0.028	5306.9
KBT01_index39	871.5	617.5	565.1	8.67	6.83	91.51	92.63	36.4	47.9	0.029	2477.2
KBT01_index40	834.6	595.8	546.7	8.67	7.21	91.76	92.63	34.3	47.7	0.034	1088.6
KBT01_index41	654.4	476.8	437.3	8.59	6.92	91.72	91.77	28.1	38.1	0.031	1124.3
KBT01_index42	738.6	523.2	479.7	8.64	6.99	91.69	92.31	30.6	41.7	0.033	1232.2
KBT01_index43	823.9	581.9	532.9	8.65	6.71	91.58	92.41	34.6	45.4	0.028	2230.2
KBT01_index44	862.7	610.3	561.4	8.66	6.84	91.99	92.52	36.1	48.8	0.029	1609.8
KBT01_index45	849.7	607	556	8.66	7	91.6	92.52	35.4	47.7	0.031	1904
KBT01_index46	887.3	642.1	584.3	8.67	7.23	91	92.63	36.7	48.1	0.028	3609.3
KBT01_index47	734.9	524.5	481.2	8.62	6.64	91.74	92.09	31.5	41.7	0.03	1487.8
KBT01_index48	811.9	586.3	537.8	8.65	7.04	91.73	92.41	34.2	47.1	0.033	1045.7
Average	836.2	593.4	544.2	8.6	6.9	91.69	92.24	35	47.6	0.033	1421.7
Std	159.9	107.1	99.1	0.07	0.35	0.6	0.72	7	9.6	0.005	1018.4

## Sheet: S2B. T.speciosus YNP Historic 
S2B. Targeted capture data production - Tamias speciousus YNP historic.
Samples	Raw data(Mb)	Cleaned data(Mb)	Data aligned uniquely(Mb)	Captured exonic regions (Mb)	Captured flanking regions (Mb)	Specificity - total cleaned data in target (%)	Sensitivity - targeted bp captured (%)	Average nuclear base coverage overall (X)	Average nuclear base coverage in exons (X)	Empirical error rate (%)	MtDNA Average coverage (X)
KBT02_index1	587.9	329.4	301.7	8.56	3.79	91.59	91.45	24.4	28.4	0.153	132.8
KBT02_index2	759.9	421.5	387.1	8.65	3.95	91.84	92.41	30.7	36.1	0.169	170.8
KBT02_index3	737.6	396.8	364.1	8.64	3.73	91.76	92.31	29.4	34.4	0.15	160.2
KBT02_index4	671.6	376	346.1	8.6	3.83	92.05	91.88	27.8	32.6	0.151	155.1
KBT02_index5	749.1	376.8	347.2	8.6	3.13	92.14	91.88	29.5	33.7	0.161	128
KBT02_index6	594.1	300.9	275.3	8.58	3.23	91.49	91.67	23.3	26.2	0.151	284.5
KBT02_index7	1019.8	500.2	458.8	8.72	3.42	91.72	93.16	37.7	43.7	0.152	220.5
KBT02_index8	697.9	390.3	358.7	8.62	3.85	91.9	92.09	28.7	33.8	0.147	163.1
KBT02_index9	845.9	481.5	440.7	8.69	4.51	91.53	92.84	33.3	40.5	0.17	209.8
KBT02_index10	725.6	382.2	350.3	8.63	3.47	91.65	92.2	28.9	33.1	0.169	206.2
KBT02_index11	694.1	365.5	336.3	8.61	3.4	92.01	91.99	27.9	32.1	0.186	143.8
KBT02_index15	676.9	342.2	313.9	8.61	3.26	91.73	91.99	26.4	30.1	0.176	123.4
KBT02_index16	748.5	401.4	368.1	8.64	3.76	91.7	92.31	29.6	34.5	0.156	175.9
KBT02_index17	693.1	364.3	333.4	8.6	3.5	91.52	91.88	27.5	31.5	0.188	196.5
KBT02_index18	935.6	496.4	453.9	8.72	3.94	91.44	93.16	35.8	42.2	0.188	269
KBT02_index19	967.2	462.8	423.2	8.71	3.7	91.44	93.06	34	40	0.175	249.8
KBT02_index20	836.5	459.1	418.4	8.66	4.05	91.13	92.52	32.8	38.8	0.186	253.6
KBT02_index21	808	435.6	400.2	8.66	3.7	91.87	92.52	32.3	37.8	0.199	132.6
KBT02_index22	787.7	425.6	388.8	8.63	3.61	91.35	92.2	31.7	37	0.163	162
KBT02_index23	771.3	427.9	393.6	8.64	3.85	91.98	92.31	31.4	37.1	0.164	124.1
KBT02_index24	732.7	401.9	369.1	8.63	3.69	91.84	92.2	29.9	34.9	0.178	181.1
KBT02_index25	959.6	503	462	8.7	3.81	91.85	92.95	36.8	43.3	0.176	192
KBT02_index26	748.5	408.5	373.7	8.64	3.8	91.48	92.31	30	35.1	0.154	200.9
KBT02_index27	722.8	406.9	374.6	8.61	3.88	92.06	91.99	29.9	35.3	0.163	134.2
KBT02_index28	665.7	356.5	327.2	8.6	3.51	91.78	91.88	27	31	0.153	153.1
KBT02_index29	695.4	378	345.8	8.61	3.65	91.48	91.99	28.2	32.8	0.141	120.2
KBT02_index30	934.2	499.5	456	8.7	3.97	91.29	92.95	35.9	42.4	0.128	289.6
KBT02_index31	775.7	435.5	396.4	8.66	4.17	91.02	92.52	30.8	36.6	0.155	242.3
KBT02_index32	580.6	323.2	297.1	8.53	3.43	91.92	91.13	24.8	28.5	0.147	128.3
KBT02_index33	766	406.5	372.9	8.65	3.61	91.73	92.41	30.4	35	0.183	231.3
KBT02_index34	630.6	320.4	293.8	8.58	3.26	91.7	91.67	24.7	28	0.17	211.2
KBT02_index35	629.8	323.1	295	8.57	3.46	91.3	91.56	24.5	27.7	0.178	261.3
KBT02_index36	581.7	303.1	277.3	8.54	3.32	91.49	91.24	23.3	26.4	0.17	177.7
KBT02_index37	716	375.5	343.6	8.61	3.57	91.5	91.99	28.1	32.3	0.176	227.1
KBT02_index38	769.4	417.8	384.7	8.63	3.59	92.08	92.2	31.4	36.3	0.184	188.1
KBT02_index39	728.4	376.4	344.5	8.64	3.54	91.52	92.31	28.2	32.4	0.153	273.4
KBT02_index40	705.6	375	343.7	8.62	3.54	91.65	92.09	28.2	32.3	0.158	243.1
KBT02_index41	646.6	351	320.3	8.58	3.7	91.25	91.67	26	29.9	0.166	213.5
KBT02_index42	704	378	345.8	8.62	3.71	91.48	92.09	28	32.3	0.158	235.1
KBT02_index43	892.2	394.7	359.6	8.66	3.77	91.11	92.52	28.9	33.7	0.159	254.7
KBT02_index44	1123.1	581.5	533.9	8.73	3.72	91.81	93.27	42.8	50.1	0.183	250.5
KBT02_index45	700.9	345.9	317.3	8.62	3.1	91.73	92.09	27	30.4	0.184	241.7
KBT02_index46	847.8	473.4	434.8	8.66	3.95	91.85	92.52	34.4	40.4	0.171	227.8
KBT02_index47	671	359.7	330.2	8.6	3.47	91.8	91.88	27.3	31.3	0.201	194.7
KBT02_index48	779	435.4	399.4	8.64	3.85	91.73	92.31	31.9	37.4	0.174	169.2
KBT02_index49	722.4	400.5	367.4	8.63	3.75	91.74	92.2	29.6	34.6	0.177	133.1
KBT02_index50	767.4	429.6	392.9	8.65	4.26	91.46	92.41	30.4	36.6	0.197	132.5
KBT02_index52	1188.5	608.6	557.9	8.75	3.86	91.67	93.48	44.1	52.5	0.165	290.6
KBT02_index53	649.5	360.1	331.4	8.59	3.58	92.03	91.77	27.2	31.5	0.166	143.7
KBT02_index54	753.3	399.4	366.8	8.64	3.52	91.84	92.31	30.1	34.7	0.202	183.6
KBT02_index55	801.4	427.8	392.6	8.66	3.71	91.77	92.52	31.7	36.8	0.192	237
KBT02_index56	712.8	370.7	339.3	8.63	3.42	91.53	92.2	28.1	32.2	0.132	153
Average	761.7	405.1	371.3	8.63	3.67	92.24	92.24	30.1	35	0.168	195.7
Std	126.8	63.6	58.2	0.05	0.27	0.26	0.5	4.2	5.3	0.017	50.5

## Sheet: S2C. T.alpinus YNP Modern
S2C. Targeted capture data production - Tamias alpinus YNP modern.
Samples	Raw data(Mb)	Cleaned data(Mb)	Data aligned uniquely(Mb)	Captured exonic regions (Mb)	Captured flanking regions (Mb)	Specificity - total cleaned data in target (%)	Sensitivity - targeted bp captured (%)	Average nuclear base coverage overall (X)	Average nuclear base coverage in exons (X)	Empirical error rate (%)	MtDNA Average coverage (X)
KBT03_index1	731	520	470.5	8.66	7.19	90.48	92.52	29.6	40.6	0.06	2455.5
KBT03_index2	864.7	615.7	563.1	8.71	7.52	91.46	93.06	34.6	48.2	0.049	2453
KBT03_index3	879.2	612.2	555.1	8.71	7.07	90.67	93.06	35.1	48	0.056	2672.8
KBT03_index4	792.8	568.3	513.9	8.69	7.47	90.43	92.84	31.7	44	0.057	2608.9
KBT03_index5	801.7	572.8	524.6	8.69	7.5	91.59	92.84	32.3	45.6	0.043	1827
KBT03_index6	804.5	572	520.3	8.68	7.17	90.96	92.74	32.7	43.4	0.05	3183.6
KBT03_index7	938.4	675.5	596	8.72	7.62	88.23	93.16	36.4	50	0.055	4065.6
KBT03_index8	888	633.8	574.3	8.72	7.49	90.61	93.16	35.3	47.5	0.049	3524.8
KBT03_index9	797.1	573.4	523.2	8.69	7.58	91.25	92.84	32.1	43.7	0.043	2716.1
KBT03_index10	790.2	566.5	523	8.69	7.46	92.32	92.84	32.3	47.5	0.037	384.5
KBT03_index11	756	543.3	496.7	8.68	7.48	91.42	92.74	30.7	42.1	0.047	2426.9
KBT03_index12	705.7	518.8	471.9	8.64	7.88	90.96	92.31	28.5	38.1	0.046	3423.7
KBT03_index13	921.9	650.4	589.6	8.72	7.24	90.65	93.16	36.8	48	0.042	4217.9
KBT03_index14	770.8	549.7	498	8.68	7.2	90.59	92.74	31.3	42.6	0.056	2698.3
KBT03_index15	1275.9	896.4	799	8.76	7.37	89.13	93.59	49.4	56.5	0.041	12704.8
KBT03_index16	805.1	570.6	520.1	8.68	7.12	91.15	92.74	32.8	43.2	0.05	3308.4
KBT03_index17	930.8	646	586.3	8.71	7.05	90.76	93.06	37.1	51	0.055	2612.7
KBT03_index18	959.4	668.7	607.2	8.73	7.22	90.8	93.27	38	49.3	0.047	4849
KBT03_index19	843	591.5	535.2	8.7	6.95	90.48	92.95	34.1	45.7	0.057	3049.7
KBT03_index20	873	619.2	553.7	8.7	7.4	89.42	92.95	34.3	46.4	0.052	3761.7
KBT03_index21	874.3	617.3	564	8.72	7.61	91.37	93.16	34.4	48	0.05	2688.2
KBT03_index22	790.1	555.9	503.9	8.68	7	90.65	92.74	32	42.6	0.052	2766.4
KBT03_index23	817.2	569.4	511.8	8.68	6.76	89.88	92.74	33.1	42.9	0.051	3793.5
KBT03_index24	877.3	611.5	556.6	8.7	6.8	91.02	92.95	35.8	45.2	0.05	4559
KBT03_index25	1253.2	839.1	769.9	8.79	6.99	91.75	93.91	48.7	66.7	0.045	3175.7
KBT03_index26	902.4	625.9	576.8	8.73	7	92.16	93.27	36.6	51.8	0.044	1281.4
KBT03_index27	826	579.5	525.1	8.69	6.89	90.61	92.84	33.6	43.6	0.049	3608.7
KBT03_index28	812	570.6	521.6	8.69	6.91	91.41	92.84	33.3	46.4	0.041	1671.5
KBT03_index29	806.8	564.1	511.1	8.69	6.83	90.6	92.84	32.8	45	0.048	2056.5
KBT03_index30	771.9	542.3	492.3	8.67	7.04	90.78	92.63	31.2	43	0.058	2182.3
KBT03_index31	1127.3	768.7	682.1	8.74	6.55	88.73	93.38	44.5	49.7	0.038	9880.6
KBT03_index32	661.5	464.6	425.5	8.62	6.48	91.58	92.09	28.1	36.3	0.046	2304.3
KBT03_index33	930.2	657.5	606.7	8.73	7.42	92.27	93.27	37.5	54.6	0.04	964
KBT03_index34	899.5	623.1	572.2	8.71	6.71	91.83	93.06	37	48.7	0.046	3255.2
KBT03_index35	902	628	575.7	8.71	6.91	91.67	93.06	36.7	47.6	0.049	4202.4
KBT03_index36	728.7	504	465.5	8.67	6.42	92.36	92.63	30.8	42.6	0.043	425.6
KBT03_index37	756.5	532.4	488.4	8.67	7.05	91.74	92.63	31	41.8	0.056	2493.7
KBT03_index38	828.8	580	528.6	8.68	7.01	91.14	92.74	33.6	43.3	0.048	4079.7
KBT03_index39	866.4	598.8	553.2	8.72	6.83	92.38	93.16	35.5	50.7	0.043	449.9
KBT03_index40	837.1	584.6	539.2	8.72	7	92.23	93.16	34.2	48.9	0.041	511.6
KBT03_index41	895.2	609.9	558	8.71	6.93	91.49	93.06	35.6	47.4	0.054	3350.6
KBT03_index42	660.9	462.6	420.5	8.65	7	90.9	92.41	26.8	36.4	0.054	2049.6
KBT03_index43	822.9	592	534.7	8.67	7.29	90.32	92.63	33.4	45.5	0.054	3107.2
KBT03_index44	916.5	651.9	591.3	8.71	7.55	90.7	93.06	36.3	50.7	0.055	3010
KBT03_index45	923.9	659.6	603.3	8.68	7.42	91.46	92.74	37.4	53.6	0.041	2097.8
KBT03_index46	878.3	622.9	569.5	8.7	7.13	91.43	92.95	35.9	50.3	0.06	2000.4
KBT03_index47	724.6	506.5	466	8.66	6.6	92	92.52	30.5	41.9	0.047	1296.8
KBT03_index48	904.8	645.2	581.6	8.72	7.21	90.14	93.16	36.4	50.6	0.058	2508.2
Average	856.8	602.8	548.3	8.7	7.13	91	92.92	34.5	46.6	0.049	3014.9
Std	120.1	79.6	70.3	0.03	0.33	0.91	0.32	4.3	5.3	0.006	2069.1

## Sheet: S2D. T.alpinus YNP Historic
S2D. Targeted capture data production - Tamias alpinus YNP historic.
Samples	Raw data(Mb)	Cleaned data(Mb)	Data aligned uniquely(Mb)	Captured exonic regions (Mb)	Captured flanking regions (Mb)	Specificity - total cleaned data in target (%)	Sensitivity - targeted bp captured (%)	Average nuclear base coverage overall (X)	Average nuclear base coverage in exons (X)	Empirical error rate (%)	MtDNA Average coverage (X)
KBT04_index1	697.8	370.7	338.7	8.72	3.94	91.37	93.16	26.7	32.1	0.187	272.2
KBT04_index2	678	331.3	301.1	8.71	3.55	90.88	93.06	24.5	28.6	0.183	460.4
KBT04_index3	733.9	376.4	342.5	8.73	4.02	90.99	93.27	26.8	32.3	0.176	361
KBT04_index4	822.4	403.9	368.7	8.75	3.25	91.28	93.48	30.7	35.2	0.185	409.5
KBT04_index5	839.2	433.7	396.1	8.76	3.61	91.33	93.59	31.9	37.7	0.178	346.3
KBT04_index6	742.7	392.8	359.4	8.72	3.57	91.5	93.16	29.2	34.3	0.17	337.4
KBT04_index7	901.4	449.7	410.8	8.77	3.48	91.35	93.7	33.4	39.1	0.176	420.2
KBT04_index8	838	421.4	386.8	8.75	3.28	91.79	93.48	32.1	37.2	0.161	296
KBT04_index9	842.1	442.4	404.5	8.76	3.75	91.43	93.59	32.3	38.2	0.182	374.1
KBT04_index10	806	413.9	378.4	8.74	3.43	91.42	93.38	31	36.1	0.171	392
KBT04_index11	771.5	428.5	392.6	8.74	4.16	91.62	93.38	30.3	36.8	0.159	334.1
KBT04_index12	731.6	379	345.8	8.71	3.56	91.24	93.06	28.1	32.6	0.168	461.3
KBT04_index13	742.6	385.3	352.5	8.72	3.5	91.49	93.16	28.8	33.4	0.163	375.5
KBT04_index14	809.2	420.9	385.8	8.76	3.64	91.66	93.59	31	36.5	0.159	384.8
KBT04_index15	826.4	445.2	408.2	8.75	3.78	91.69	93.48	32.5	38.8	0.184	300.4
KBT04_index16	871.4	451.7	413.5	8.76	3.48	91.54	93.59	33.7	39.4	0.173	421
KBT04_index17	766.2	415.4	380.5	8.73	3.81	91.6	93.27	30.3	35.9	0.122	417.7
KBT04_index18	914.2	468.4	428.6	8.78	3.63	91.5	93.8	34.4	40.4	0.163	440.5
KBT04_index19	786.7	438.8	400.5	8.76	4.39	91.27	93.59	30.4	37.6	0.167	288.8
KBT04_index20	812.7	449.9	408.3	8.77	4.7	90.75	93.7	30.2	38	0.167	318.8
KBT04_index21	1033.2	540	495.1	8.81	3.75	91.69	94.12	39.3	46.9	0.143	375.2
KBT04_index22	908.2	485.1	439.8	8.77	3.82	90.66	93.7	34.8	41.9	0.181	232.1
KBT04_index23	784.2	415.2	380.8	8.74	3.62	91.71	93.38	30.7	36.2	0.167	283.7
KBT04_index24	768.8	404.8	368.6	8.74	3.82	91.06	93.38	29.3	34.5	0.185	416.7
KBT04_index25	1058.6	524.3	479.2	8.81	3.49	91.4	94.12	38.9	45.4	0.18	595.4
KBT04_index26	325.4	160.8	146.4	8.39	2.99	91.04	89.64	12.8	14.2	0.16	321.9
KBT04_index27	524.8	266.4	242.6	8.63	3.7	91.07	92.2	19.6	22.9	0.163	305.9
KBT04_index28	569.5	301.2	274.7	8.66	4.02	91.2	92.52	21.6	25.8	0.15	391
KBT04_index29	618.7	327.1	296.4	8.69	3.96	90.61	92.84	23.4	27.8	0.165	420.4
KBT04_index30	884.3	469.8	428.8	8.77	3.78	91.27	93.7	34.1	40.6	0.153	380.8
KBT04_index31	814.5	426.5	387.7	8.75	3.55	90.9	93.48	31.4	36.7	0.162	422.5
KBT04_index32	685.2	373.4	339.8	8.69	3.73	91	92.84	27.3	32.1	0.147	313.7
KBT04_index33	424.5	212.8	193.9	8.54	3.36	91.12	91.24	16.3	18.6	0.148	297.4
KBT04_index34	488.9	257.6	234.8	8.59	3.72	91.15	91.77	19	22.1	0.161	375.3
KBT04_index35	781.3	414.2	378.4	8.74	3.57	91.36	93.38	30.7	36	0.161	346
KBT04_index36	652.4	373.9	340.7	8.7	4.59	91.12	92.95	25.6	31.7	0.17	296.5
KBT04_index37	759.8	387.6	354.7	8.73	3.38	91.51	93.27	29.2	33.9	0.183	346.9
KBT04_index38	834.6	414.7	379	8.75	3.28	91.39	93.48	31.4	36.2	0.17	394.8
KBT04_index39	555.4	281.2	256.8	8.65	3.68	91.32	92.41	20.8	24.4	0.155	291.7
KBT04_index40	737.4	398.2	363.4	8.73	3.99	91.26	93.27	28.5	34	0.12	528.9
KBT04_index41	528.9	301.2	273.8	8.63	4.37	90.9	92.2	21	25.5	0.165	299.2
KBT04_index42	860.1	418.1	381.3	8.76	3.21	91.2	93.59	31.8	36.8	0.204	273.2
KBT04_index43	828	444.3	409.5	8.73	3.54	92.17	93.27	33.3	39.5	0.161	199.5
KBT04_index44	805.2	415.5	379.4	8.77	4.15	91.31	93.7	29.3	35.6	0.145	332.8
KBT04_index45	829.2	401.4	365	8.75	3.26	90.93	93.48	30.3	34.4	0.185	556.3
KBT04_index46	794.5	413.5	378	8.74	3.58	91.41	93.38	30.6	35.8	0.158	267.3
KBT04_index47	572.3	286.4	260.1	8.63	3.25	90.82	92.2	21.9	24.8	0.183	306.3
KBT04_index48	709.2	360.3	327	8.7	3.49	90.76	92.95	26.8	30.9	0.184	358.4
KBT04_index49	734.3	384.9	350.2	8.71	3.66	90.98	93.06	28.2	32.8	0.182	333.2
KBT04_index50	626.3	331.3	301.4	8.66	3.55	90.97	92.52	24.6	28.4	0.174	377.4
KBT04_index51	901.1	484.8	442.2	8.78	4.04	91.21	93.8	34.4	41.3	0.14	353.5
KBT04_index52	880.2	468.3	427.4	8.77	3.97	91.27	93.7	33.5	39.9	0.154	318.3
KBT04_index53	674	368.9	337.4	8.69	3.73	91.46	92.84	27.1	31.9	0.165	305.6
KBT04_index54	834.8	444.3	405.7	8.76	3.77	91.31	93.59	32.3	38.3	0.181	304.7
KBT04_index55	912	472.1	433	8.76	3.45	91.72	93.59	35.4	41.2	0.169	520.9
KBT04_index56	457.2	203.6	185.4	8.52	2.6	91.06	91.03	16.6	18.2	0.187	292.2
Average	751.6	392	357.9	8.72	3.68	91.27	93.13	28.8	33.9	0.167	359.8
Std	144.7	76.8	70.5	0.07	0.37	0.31	0.79	5.5	6.6	0.016	77.7

## Sheet: S2E. T.alpinus S Sierra Modern
S2E. Targeted capture data production - Tamias alpinus Southern Sierra modern.
Samples	Raw data(Mb)	Cleaned data(Mb)	Data aligned uniquely(Mb)	Captured exonic regions (Mb)	Captured flanking regions (Mb)	Specificity - total cleaned data in target (%)	Sensitivity - targeted bp captured (%)	Average nuclear base coverage overall (X)	Average nuclear base coverage in exons (X)	Empirical error rate (%)	MtDNA Average coverage (X)
KBT05_index1	527.4	372	340.6	8.55	5.57	91.56	91.35	24.1	32.1	0.045	189
KBT05_index2	573.6	425.3	383.5	8.57	6.62	90.17	91.56	25.2	34.6	0.045	1057.4
KBT05_index3	530.2	396.5	361.2	8.55	6.72	91.1	91.35	23.6	32.6	0.06	925
KBT05_index4	537.6	382.3	350.1	8.56	5.77	91.58	91.45	24.4	32.8	0.046	235.7
KBT05_index5	552.8	397.9	363.5	8.56	5.9	91.35	91.45	25.1	34.2	0.058	187.7
KBT05_index6	234.1	172.5	157.5	8.22	5.53	91.3	87.82	11.4	15.1	0.06	78.1
KBT05_index7	671.2	470.2	430.7	8.63	5.88	91.6	92.2	29.6	40.2	0.062	330.3
KBT05_index9	653.7	460.8	421.1	8.65	6.14	91.38	92.41	28.4	38.9	0.057	250.6
KBT05_index10	549.6	408.9	370.7	8.57	6.69	90.66	91.56	24.2	33.1	0.04	1102.8
KBT05_index11	653.1	472.7	431	8.61	6.34	91.18	91.99	28.8	38.8	0.038	1151.8
KBT05_index12	743.1	528.1	481.9	8.66	6.01	91.25	92.52	32.8	43.7	0.038	1159.8
KBT05_index13	506	369.2	327.3	8.52	6.03	88.65	91.03	22.4	30.3	0.045	635.6
KBT05_index14	525.1	385.1	352.3	8.54	6.17	91.48	91.24	23.9	32.5	0.06	655.9
KBT05_index15	1018.6	722.4	637.4	8.71	6.4	88.23	93.06	42.1	54.5	0.05	4436.1
KBT05_index16	597	430.2	386.1	8.6	6.81	89.75	91.88	25	32.4	0.053	2572
KBT05_index17	604.8	424.8	382.3	8.6	6.35	90	91.88	25.5	32.2	0.053	2442.5
KBT05_index18	1001.6	692.5	622.6	8.7	6.27	89.91	92.95	41.5	50.1	0.05	6236.1
KBT05_index19	586.3	409	356.6	8.52	5.34	87.19	91.03	25.7	28	0.047	4405
KBT05_index20	781.5	530.5	464.8	8.57	5.34	87.62	91.56	33.3	35.9	0.041	6285.5
KBT05_index21	1178.8	819.9	745.7	8.74	6.29	90.95	93.38	49.5	62.7	0.045	5398.6
KBT05_index22	1245.8	870.5	776.3	8.69	6.17	89.18	92.84	52.1	61.6	0.051	8814.6
KBT05_index23	843.3	606	555.4	8.65	6.32	91.65	92.41	37	49.1	0.053	2430.2
KBT05_index24	716.8	509.2	458.6	8.63	5.98	90.06	92.2	31.3	39.8	0.049	2550.5
KBT05_index41	736.7	515	464.9	8.66	6.22	90.27	92.52	31.2	39.4	0.051	3010.7
KBT05_index42	732.7	524.1	477.2	8.62	6.06	91.05	92.09	32.4	42.1	0.06	2306.9
KBT05_index43	858.4	604.1	548.8	8.66	5.97	90.85	92.52	37.4	46.9	0.049	3632.5
KBT05_index44	1289.8	895.2	808.3	8.76	6.25	90.29	93.59	53.7	66.2	0.042	7193.6
KBT05_index45	2106.8	1485.5	1280.9	8.65	6.09	86.23	92.41	86.7	83.3	0.034	29261.2
KBT05_index46	978.2	687.7	621.3	8.7	6.38	90.34	92.95	41.1	52.3	0.033	4467.3
KBT05_index47	1378.6	944	834.5	8.66	5.87	88.4	92.52	57.3	60.1	0.037	14431.7
KBT05_index48	731.3	515.1	457.6	8.62	6.08	88.84	92.09	31.1	37.1	0.043	4389.5
KBT05_index49	1019.1	731.2	669.3	8.55	6.19	91.53	91.35	45.3	63.7	0.058	620
KBT05_index50	628.3	435.5	389.4	8.57	5.64	89.41	91.56	27.3	32.2	0.044	3500.7
KBT05_index51	883.8	618.8	559.6	8.69	6.25	90.43	92.84	37.4	48.3	0.034	3241.6
KBT05_index52	1419.8	989.3	870.3	8.69	6.16	87.97	92.84	58.5	62.8	0.039	14656.6
KBT05_index53	863.2	602.4	552.5	8.67	5.88	91.72	92.63	37.9	49.1	0.053	2298.8
KBT05_index54	725.9	500	454.5	8.64	5.76	90.9	92.31	31.5	40.6	0.057	1854.3
KBT05_index55	724.6	497.5	450.8	8.63	5.8	90.61	92.2	31.2	39.8	0.054	2259.2
Average	813.4	573.7	515.7	8.62	6.09	90.17	92.04	34.9	43.4	0.048	3964.6
Std	341.2	235.4	204.1	0.09	0.35	1.4	0.96	13.6	13.5	0.008	5437.3

## Sheet: S2F. T.alpinus SSierra Historic
S2F. Targeted capture data production - Tamias alpinus Southern Sierra historic.
Samples	Raw data(Mb)	Cleaned data(Mb)	Data aligned uniquely(Mb)	Captured exonic regions (Mb)	Captured flanking regions (Mb)	Specificity - total cleaned data in target (%)	Sensitivity - targeted bp captured (%)	Average nuclear base coverage overall (X)	Average nuclear base coverage in exons (X)	Empirical error rate (%)	MtDNA Average coverage (X)
KBT06_index1	694.3	359.6	330.7	8.63	2.94	91.96	92.2	28.5	32.8	0.16	128.9
KBT06_index2	710.7	369.3	339.2	8.67	3.07	91.85	92.63	28.9	33.3	0.166	149.9
KBT06_index3	700.7	348.5	319.3	8.67	2.85	91.62	92.63	27.7	31.4	0.16	214.5
KBT06_index4	692.5	362.6	332.3	8.67	3.17	91.64	92.63	28	32.4	0.157	207.4
KBT06_index5	613.2	302.3	277.4	8.62	2.75	91.76	92.09	24.4	27.5	0.155	160
KBT06_index6	573.8	281.1	259.2	8.52	2.44	92.21	91.03	23.6	26.3	0.162	109.8
KBT06_index7	507.8	245.2	220.9	8.57	2.71	90.09	91.56	19.6	21.5	0.121	288.7
KBT06_index8	700.4	371.9	341	8.69	3.36	91.69	92.84	28.3	33	0.143	214.7
KBT06_index9	701.5	362.7	333.6	8.65	2.98	91.98	92.41	28.7	32.8	0.155	190.9
KBT06_index10	709.8	346	318.1	8.64	2.68	91.94	92.31	28.1	31.6	0.159	187.6
KBT06_index11	648.9	342.2	314.8	8.63	3.08	91.99	92.2	26.8	30.9	0.133	208.3
KBT06_index12	627.7	323.6	297.6	8.62	2.88	91.97	92.09	25.8	29.4	0.15	147.4
KBT06_index13	583.4	293.9	269.3	8.62	2.81	91.63	92.09	23.6	26.5	0.147	207.5
KBT06_index15	691.4	358.7	330	8.65	3	92	92.41	28.3	32.5	0.156	164.9
KBT06_index16	550.3	290.5	264.6	8.62	3.48	91.08	92.09	21.8	25.3	0.14	284.7
KBT06_index17	482	245.4	224.7	8.53	2.77	91.56	91.13	19.9	22.4	0.134	148.1
KBT06_index18	709.5	371.2	342.1	8.65	3.15	92.16	92.41	28.9	33.7	0.147	141.4
KBT06_index19	547.3	277.6	255.3	8.57	2.75	91.97	91.56	22.5	25.4	0.146	135.9
KBT06_index20	738	373.4	342.4	8.66	2.94	91.7	92.52	29.5	33.9	0.151	148.1
KBT06_index21	625.1	321.3	295.9	8.58	2.88	92.09	91.67	25.8	29.5	0.164	113.1
KBT06_index22	625.9	311	284.4	8.62	2.82	91.45	92.09	24.8	28.3	0.149	128.1
KBT06_index23	629.4	353.4	324.2	8.66	3.86	91.74	92.52	25.9	31.2	0.143	144
KBT06_index24	567.6	313.7	288.1	8.63	3.6	91.84	92.2	23.5	28.1	0.136	177.8
KBT06_index25	758.1	383.6	352.3	8.67	2.95	91.84	92.63	30.3	34.6	0.145	103.6
KBT06_index26	699.5	359.2	331.4	8.59	2.8	92.26	91.77	29	33.2	0.134	169.7
KBT06_index28	635.7	330.4	304.4	8.61	2.87	92.13	91.99	26.5	30.2	0.164	105.2
KBT06_index29	682.7	348.2	319.7	8.6	2.78	91.82	91.88	28	32	0.146	117.4
KBT06_index30	673	352.1	322.7	8.64	3.07	91.65	92.31	27.5	31.7	0.164	152.2
KBT06_index31	612.3	312.9	284.4	8.66	3.04	90.89	92.52	24.3	27.5	0.171	297.8
KBT06_index32	530.6	262	240.1	8.55	2.53	91.64	91.35	21.6	24.1	0.147	155.8
KBT06_index33	615.9	316.1	289	8.67	3.17	91.43	92.63	24.4	27.8	0.157	255.1
KBT06_index34	627.4	327.5	299.8	8.67	3.18	91.54	92.63	25.3	29	0.141	274.3
KBT06_index35	630	313.9	288.1	8.64	2.84	91.78	92.31	25.1	28.2	0.143	268.6
KBT06_index36	617.8	312.7	287.5	8.59	2.67	91.94	91.77	25.5	28.7	0.149	161.6
KBT06_index37	635.1	317.4	290.7	8.63	2.78	91.59	92.2	25.4	28.5	0.142	311.4
KBT06_index38	616.7	296.7	270.4	8.65	2.68	91.14	92.41	23.8	26.5	0.148	286.6
KBT06_index39	712.5	354.1	321.9	8.71	3.04	90.91	93.06	27.4	31.2	0.15	229.5
KBT06_index40	697.3	360.6	329.8	8.69	3.16	91.46	92.84	27.8	32	0.141	263.9
KBT06_index41	478.2	230	210.9	8.53	2.4	91.7	91.13	19.3	21.2	0.152	140.8
KBT06_index42	656.1	335	308.2	8.64	2.92	92	92.31	26.6	30.4	0.156	161
KBT06_index43	672.5	345.7	318.3	8.66	3.03	92.07	92.52	27.2	31.2	0.148	183.3
KBT06_index44	639.1	345.6	316.8	8.68	3.57	91.67	92.74	25.8	30.6	0.142	212.8
KBT06_index45	687.7	374.1	345.7	8.64	3.31	92.41	92.31	28.9	34	0.107	180.9
KBT06_index46	687	358.8	329.3	8.68	3.21	91.78	92.74	27.7	32	0.159	253
KBT06_index47	503.4	261.8	237.8	8.6	3.25	90.83	91.88	20	23.1	0.157	145.6
KBT06_index48	668.1	322.5	293.8	8.69	2.91	91.1	92.84	25.3	28.5	0.165	254.7
KBT06_index49	597	313.3	286.8	8.64	3.15	91.54	92.31	24.3	28	0.147	114.8
KBT06_index50	473.8	237	216.5	8.57	2.78	91.35	91.56	19	21.3	0.154	118.4
KBT06_index51	748.2	381.4	350.9	8.68	3	92	92.74	30	34.5	0.167	160.6
KBT06_index52	728.7	381.5	349.8	8.69	3.23	91.69	92.84	29.3	34.3	0.154	100.5
KBT06_index53	575.5	291	268.3	8.56	2.66	92.2	91.45	23.9	26.9	0.155	77.5
KBT06_index54	691.2	348.9	320.2	8.67	2.91	91.77	92.63	27.6	31.5	0.167	170.2
Average	638.1	326.9	299.8	8.63	2.98	91.69	92.22	25.8	29.5	0.15	181.3
Std	72.5	40.2	37.4	0.05	0.29	0.42	0.49	2.9	3.6	0.012	60

## Sheet: S2G. T.minimus
S2G. Targeted capture data production - Tamias minimus.
Samples	Raw data(Mb)	Cleaned data(Mb)	Data aligned uniquely(Mb)	Specificity - total cleaned data in target (%)	Sensitivity - targeted bp captured (%)	Average nuclear base coverage overall (X)
KBT07_index27	2227.98	1575.26	1437.62	91.26	81.98	67.6
KBT07_index28	2043.29	1427.21	1307.25	91.59	80.61	61.87
KBT07_index29	1844.2	1277.13	1168.73	91.51	81.68	54.25
KBT07_index30	1856.82	1268.32	1156.73	91.2	80.53	53.83
KBT07_index31	1955.15	1401.88	1273.42	90.84	85.18	53.14
KBT07_index32	1606.86	1137.98	1029.37	90.46	80.72	46.16
Average	1922.4	1348	1228.9	91.1	81.8	56.1
Std	148.4	105.9	99.5	0.4	1.8	5.1

## Sheet: S2H. Other species
S2H. Targeted capture data production - Tamias striatus, T. ruficaudus, T. amoenus.
Species	Samples	Raw data(Mb)	Cleaned data(Mb)	Data aligned uniquely(Mb)	Specificity - total cleaned data in target (%)	Sensitivity - targeted bp captured (%)	Average nuclear base coverage overall (X)
T. striatus	KBT07_index33	7902.01	4885.55	3290.99	67.36	71.26	157.15
T. ruficaudus simulans	KBT07_index34	5282.08	3426.23	3048.97	88.99	79.3	145.67
T. amoenus luteiventris	KBT07_index35	7011.67	4735.54	4154.86	87.74	82.75	198.39
Average		6731.9	4349.1	3498.3	81.4	77.8	167.1
Std		1087.7	655.4	474.7	9.9	4.8	22.6
