# Supplementary material for: Temporal genomic contrasts reveal rapid evolutionary responses in an alpine mammal during recent climate change
Source: PLoS Genet. 2019 May 3;15(5):e1008119. doi: 10.1371/journal.pgen.1008119 (PMC6519841; doi:10.1371/journal.pgen.1008119)
Supplement: S5 Table — (XLSX) [file pgen.1008119.s015.xlsx]

## Sheet: S5 Table
S5 Table. Population genetic structure inferred with ngsAdmix. Best K (highlighted red) for each population is inferred with Evanno's Delta K method.
YNP T.speciosus Modern
K	L RunI	L RunII	L RunIII	L Run4	L Run5	L Run6	L Run7	L Run8	L Run9	L Run10	L''(k) Run I	L''(k) Run II	L''(k) Run III	L''(k) Run IV	L''(k) Run V	L''(k) Run 6	L''(k) Run 7	L''(k) Run 8	L''(k) Run 9	L''(k) Run 10
1	-149609	-149609	-149609	-149609	-149609	-149609	-149609	-149609	-149609	-149609	NA	NA	NA	NA	NA	NA	NA	NA	NA	NA	NA	NA	deltaK
2	-145206	-145203	-145206	-145203	-145203	-145203	-145206	-145203	-145203	-145203	1149.38	1136.06	1301.56	1035.54	1322.04	1682.27	1065.74	1095.67	1062.31	1078.5	1192.91	1.65927	718.936
3	-141952	-141932	-142104	-141831	-142118	-142478	-141868	-141891	-141858	-141874	142.251	393.816	67.6936	429.114	67.874	935.414	389.973	333.558	300.512	372.324	343.253	198.01	1.73352
4	-138840	-139055	-138934	-138889	-138965	-138818	-138920	-138913	-138814	-138918	463.525	347.854	97.2746	84.4208	83.7908	910.89	149.514	79.2472	116.201	149.196	248.191	72.7914	3.40963
5	-136192	-135830	-135862	-136031	-135896	-136069	-136122	-135856	-135886	-135813	465.72	375.98	173.191	65.6768	94.521	108.138	19.8763	349.689	96.7729	312.728	206.229	135.478	1.52224
6	-133078	-132981	-132963	-133107	-132921	-133211	-133344	-133149	-133055	-133020	404.519	369.315	826.123	254.364	584.605	53.7333	50.5662	75.3488	228.465	141.938	298.898	127.015	2.35325
7	-130368	-130501	-130890	-130438	-130531	-130408	-130616	-130367	-130452	-130369	884.139	95.1989	718.889	104.238	322.268	459.032	85.5604	384.699	98.4695	130.274	328.277	160.85	2.04089
8	-128543	-128117	-128098	-127873	-128464	-128063	-127973	-127969	-127948	-127849	1101.15	373.761	536.936	200.754	864.867	293.833	260.128	49.1086	377.349	152.935	421.082	235.653	1.78687
9	-125616	-125358	-125843	-125509	-125531	-126012	-125591	-125620	-125821	-125481	NA	NA	NA	NA	NA	NA	NA	NA	NA	NA	NA	NA	NA
YNP T.speciosus Historic
K	L RunI	L RunII	L RunIII	L Run4	L Run5	L Run6	L Run7	L Run8	L Run9	L Run10	L''(k) Run I	L''(k) Run II	L''(k) Run III	L''(k) Run IV	L''(k) Run V	L''(k) Run 6	L''(k) Run 7	L''(k) Run 8	L''(k) Run 9	L''(k) Run 10
1	-157350	-157350	-157350	-157350	-157350	-157350	-157350	-157350	-157350	-157350	NA	NA	NA	NA	NA	NA	NA	NA	NA	NA	NA	NA	deltaK
2	-154095	-154095	-154095	-154095	-154095	-154095	-154178	-154095	-154095	-154095	729.05	723.406	716.011	689.733	699.628	808.754	601.009	723.723	737.605	700.946	712.986	26.2062	27.2068
3	-151569	-151563	-151556	-151530	-151540	-151649	-151607	-151564	-151578	-151541	29.7417	119.744	111.46	151.102	263.506	126.701	81.4941	94.2146	63.8418	162.514	120.432	35.3925	3.40276
4	-149073	-149152	-149129	-149116	-149248	-149076	-149117	-149127	-149124	-149150	109.354	14.6135	17.5163	19.9686	314.106	274.054	32.4677	45.8022	17.7081	135.844	98.1434	48.6918	2.0156
5	-146687	-146755	-146684	-146722	-146642	-146778	-146661	-146645	-146653	-146623	26.0317	81.5079	39.1391	197.411	260.91	265.678	84.2297	99.6144	168.563	95.0513	131.814	51.3842	2.56526
6	-144326	-144276	-144278	-144526	-144298	-144213	-144288	-144262	-144351	-144191	34.6924	186.069	22.7022	391.854	18.15	383.882	140.214	245.161	8.67443	224.765	165.616	92.0578	1.79905
7	-142000	-141984	-141850	-141937	-141935	-142033	-141775	-142124	-142040	-141983	65.9377	68.4874	264.886	364.544	194.414	258.324	423.368	79.4145	199.642	154.097	207.311	99.0408	2.09319
8	-139740	-139623	-139687	-139713	-139766	-139594	-139686	-139907	-139928	-139622	58.0912	137.543	19.8633	62.8631	387.031	332.712	266.53	254.029	409.637	47.8958	197.62	114.283	1.72922
9	-137422	-137400	-137503	-137552	-137211	-137488	-137330	-137435	-137407	-137308	NA	NA	NA	NA	NA	NA	NA	NA	NA	NA	NA	NA	NA
YNP T.alpinus Modern
K	L RunI	L RunII	L RunIII	L Run4	L Run5	L Run6	L Run7	L Run8	L Run9	L Run10	L''(k) Run I	L''(k) Run II	L''(k) Run III	L''(k) Run IV	L''(k) Run V	L''(k) Run 6	L''(k) Run 7	L''(k) Run 8	L''(k) Run 9	L''(k) Run 10
1	-124434	-124434	-124434	-124434	-124434	-124434	-124434	-124434	-124434	-124434	NA	NA	NA	NA	NA	NA	NA	NA	NA	NA	NA	NA	deltaK
2	-119529	-119546	-119529	-119880	-119529	-119512	-119529	-119535	-119512	-119880	753.469	1097.5	907.587	46.049	907.487	788.942	747.59	735.439	970.95	206.243	716.125	148.859	4.81075
3	-115378	-115756	-115532	-115372	-115532	-115379	-115372	-115372	-115562	-115533	443.826	466.27	223.865	894.567	23.0589	253.04	284.412	551.549	60.1436	485.918	368.665	127.417	2.89338
4	-111671	-111499	-111759	-111759	-111559	-111499	-111500	-111761	-111671	-111671	123.468	595.156	148.893	300.845	402.107	218.486	811.448	241.351	206.148	600.754	364.866	111.479	3.27296
5	-107841	-107838	-107838	-107846	-107987	-107838	-108439	-107908	-107987	-108410	343.99	177.781	438.863	422.206	61.236	177.742	1023.5	303.333	51.9596	795.174	379.579	235.22	1.61372
6	-104354	-104354	-104355	-104354	-104354	-104354	-104355	-104359	-104355	-104355	936.204	562.733	562.396	571.794	712.908	562.734	1162.79	911.321	711.236	2332.17	902.628	1.57395	573.481
7	-101804	-101433	-101434	-101434	-101434	-101433	-101433	-101721	-101433	-102631	357.369	292.893	383.015	298.998	291.268	411.326	487.966	83.7568	391.965	2093.94	509.25	381.406	1.33519
8	-98895.8	-98805	-98896.4	-98813.2	-98805.1	-98923.4	-98999.3	-98999.3	-98904.4	-98813.2	347.91	184.47	41.3291	75.3931	193.438	105.391	203.094	99.0962	107.769	1271.84	262.973	75.4994	3.48311
9	-96335.9	-96361.5	-96400.1	-96267.8	-96369.8	-96308.4	-96362.5	-96376.6	-96267.5	-96267.4	NA	NA	NA	NA	NA	NA	NA	NA	NA	NA	NA	NA	NA
YNP T.alpinus Historic
K	L RunI	L RunII	L RunIII	L Run4	L Run5	L Run6	L Run7	L Run8	L Run9	L Run10	L''(k) Run I	L''(k) Run II	L''(k) Run III	L''(k) Run IV	L''(k) Run V	L''(k) Run 6	L''(k) Run 7	L''(k) Run 8	L''(k) Run 9	L''(k) Run 10
1	-135673	-135673	-135673	-135673	-135673	-135673	-135673	-135673	-135673	-135673	NA	NA	NA	NA	NA	NA	NA	NA	NA	NA	NA	NA	deltaK
2	-132746	-132736	-132736	-132736	-132736	-132736	-132736	-132736	-132736	-132736	757.947	579.14	698.215	579.163	629.841	838.198	590.878	632.553	659.999	595.092	656.103	3.16557	207.262
3	-130578	-130379	-130498	-130379	-130430	-130638	-130391	-130432	-130460	-130395	162.837	171.893	34.5158	199.403	150.794	244.307	96.2191	17.8148	77.9924	51.9756	120.775	88.7037	1.36156
4	-128247	-128194	-128225	-128221	-128274	-128296	-128142	-128111	-128106	-128106	41.4954	28.2992	97.2845	106.032	0.787383	200.611	467.57	144.848	623.178	328.448	203.855	71.8656	2.83662
5	-125957	-126037	-126050	-125957	-126119	-126154	-126360	-125934	-126374	-126145	456.743	67.9214	35.4318	397.831	44.1505	107.323	658.4	296.031	556.517	8.73035	262.908	157.105	1.67346
6	-124124	-123948	-123910	-124091	-123920	-123905	-123920	-124053	-124087	-124175	54.1729	47.2874	239.284	291.428	469.926	391.179	782.229	143.625	361.247	150.379	293.076	103.18	2.84044
7	-122237	-121906	-122009	-121934	-122191	-122047	-122262	-122029	-122160	-122055	158.763	344.512	75.5328	503.663	117.538	36.7004	551.039	341.475	169.618	169.75	246.859	123.478	1.99922
8	-120191	-120208	-120033	-120280	-120579	-120152	-120053	-120346	-120064	-120105	27.9806	228.069	327.545	172.458	565.204	266.841	244.494	292.514	277.92	310.624	271.365	166.957	1.62535
9	-118173	-118283	-118385	-118454	-118402	-118524	-118088	-118371	-118246	-118465	NA	NA	NA	NA	NA	NA	NA	NA	NA	NA	NA	NA	NA
SS T.alpinus Modern
K	L RunI	L RunII	L RunIII	L Run4	L Run5	L Run6	L Run7	L Run8	L Run9	L Run10	L''(k) Run I	L''(k) Run II	L''(k) Run III	L''(k) Run IV	L''(k) Run V	L''(k) Run 6	L''(k) Run 7	L''(k) Run 8	L''(k) Run 9	L''(k) Run 10
1	-99543.2	-99543.2	-99543.2	-99543.2	-99543.2	-99543.2	-99543.2	-99543.2	-99543.2	-99543.2	NA	NA	NA	NA	NA	NA	NA	NA	NA	NA	NA	NA	deltaK
2	-94070.6	-94070.6	-94070.6	-94070.6	-94070.6	-94070.6	-94070.6	-94070.6	-94070.6	-94070.6	2958.81	1568.41	1568.44	1568.41	1568.41	1568.41	1568.42	1568.43	1568.42	1568.42	1707.46	0.00469199	363909
3	-91556.7	-90166.3	-90166.3	-90166.3	-90166.3	-90166.3	-90166.3	-90166.3	-90166.3	-90166.3	1911.08	863.265	863.696	861.559	1392.19	873.469	1392.18	873.459	863.269	863.701	1075.79	439.684	2.44673
4	-87131.8	-87125.4	-87125.8	-87123.7	-87654.3	-87135.6	-87654.3	-87135.6	-87125.4	-87125.8	1923.68	362.27	563.886	362.412	496.052	376.037	510.342	527.802	551.707	340.197	601.438	221.683	2.71305
5	-84630.6	-84446.7	-84649.2	-84443.4	-84646.2	-84480.9	-84631.9	-84632.6	-84636.1	-84425.5	177.219	448.644	173.32	258.767	543.012	208.432	342.067	126.779	22.9249	296.756	259.792	98.516	2.63706
6	-81952.1	-82216.6	-82345.9	-82021.9	-82181.1	-82034.6	-81951.6	-82002.9	-82169.8	-82021.9	285.827	81.9535	362.192	377.057	88.6387	31.7478	626.458	453.091	261.268	486.681	305.491	130.925	2.33333
7	-79559.5	-79904.6	-79680.4	-79977.5	-79804.7	-79556.5	-79897.7	-79826.2	-79964.7	-80105	712.591	284.818	546.646	219.352	296.114	706.414	530.828	85.5797	417.413	269.251	406.9	181.55	2.24126
8	-77879.5	-77307.8	-77561.5	-77713.7	-77724.4	-77784.9	-77313	-77564	-78177.1	-77918.9	469.69	647.502	4.63765	18.6145	204.33	653.821	521.618	383.121	816.906	260.237	398.048	270.115	1.47362
9	-75729.8	-75358.5	-75438	-75431.3	-75439.7	-75359.4	-75250	-75684.9	-75572.5	-75993	NA	NA	NA	NA	NA	NA	NA	NA	NA	NA	NA	NA	NA
SS T.alpinus Historic
K	L RunI	L RunII	L RunIII	L Run4	L Run5	L Run6	L Run7	L Run8	L Run9	L Run10	L''(k) Run I	L''(k) Run II	L''(k) Run III	L''(k) Run IV	L''(k) Run V	L''(k) Run 6	L''(k) Run 7	L''(k) Run 8	L''(k) Run 9	L''(k) Run 10
1	-127466	-127466	-127466	-127466	-127466	-127466	-127466	-127466	-127466	-127466	NA	NA	NA	NA	NA	NA	NA	NA	NA	NA	NA	NA	deltaK
2	-122986	-122986	-122986	-122986	-122986	-122986	-122986	-122986	-122986	-122986	1900.18	2011.56	1983.73	2092.82	1900.44	1968.98	1902.91	1900.16	2181.52	1900.21	1974.25	0.00605828	325877
3	-120407	-120518	-120491	-120600	-120407	-120476	-120410	-120407	-120688	-120407	153.267	266.394	19.4556	163.506	154.537	15.6808	147.479	148.027	1.72006	544.022	161.409	97.4873	1.65569
4	-117981	-118317	-117975	-118049	-117983	-117981	-117981	-117976	-118389	-118372	201.282	168.702	264.331	362.043	314.419	258.732	309.123	328.931	203.926	597.124	300.861	180.765	1.66438
5	-115756	-115947	-115724	-115861	-115873	-115745	-115861	-115873	-115885	-115739	288.843	152.065	288.727	12.7954	42.4836	228.191	75.9129	336.886	542.333	670.414	263.865	77.5813	3.40114
6	-113820	-113728	-113762	-113660	-113720	-113737	-113665	-114108	-113924	-113777	250.687	127.496	278.839	222.235	177.801	121.917	74.3474	625.519	272.097	21.9695	217.291	135.29	1.60611
7	-112135	-111638	-111521	-111682	-111745	-111607	-111543	-111717	-111690	-111793	722.742	2.86011	281.296	110.367	197.969	343.385	112.865	438.125	438.968	23.0893	267.167	172.942	1.54484
8	-109727	-109544	-109562	-109593	-109572	-109821	-109534	-109764	-109896	-109786	725.248	308.937	164.316	518.667	501.608	299.309	234.498	62.9225	78.0694	69.8751	296.345	133.262	2.22379
9	-108044	-107760	-107766	-108022	-107901	-107735	-107760	-107748	-108180	-107709	NA	NA	NA	NA	NA	NA	NA	NA	NA	NA	NA	NA	NA
