# Supplementary material for: Temporal genomic contrasts reveal rapid evolutionary responses in an alpine mammal during recent climate change
Source: PLoS Genet. 2019 May 3;15(5):e1008119. doi: 10.1371/journal.pgen.1008119 (PMC6519841; doi:10.1371/journal.pgen.1008119)
Supplement: S6 Table — (XLSX) [file pgen.1008119.s016.xlsx]

## Sheet: S6 Table
S6 Table. ABC demographic parameter posterior and maximum likelihood estimates under the best fitting models for each chipmunk temporal contrast.
The parameters mhist and mmod are the pairwise historic and modern migration rates between demes (when applicable, specific demes are indicated with numbers), tmig change is the number of generations before the modern sample (BMS) at which migration rates change, rgrow is the intrinsic growth rate for population expansion, tgrow stop is the number of generations BMS in the past that expansion sto…
	median	mean	95% CI	min	max	ML
YNP T. alpinus model B
mod_Ne	2668	2659	(2382,2904)	2168	2946	2857
t_mig_change	90	90	(90,90)	90	90	90
m_hist	8.755e-05	9.284e-05	(3.63E-5,1.74E-4)	2.636e-05	0.0001913	0.000119563
m_mod	0	0	(0,0)	0	0	0
r_shrink	-6.415e-07	-7.423e-06	(-5.41E-5,-1.45E-8)	-1.078e-08	-5.718e-05	-8.63843e-08
t_shrink	90	90	(90,90)	90	90	90
t_grow_stop	0	0	(0,0)	0	0	0
r_grow	0	0	(0,0)	0	0	0
YNP T. alpinus model F
mod_Ne	2694	2679	(2440,2904)	2405	2963	2688
t_mig_change	90	90	(90,90)	90	90	90
m_hist	8.485e-05	9.683e-05	(4.12E-5,1.86E-4)	3.824e-05	0.000198	5.14253e-05
m_mod	0	0	(0,0)	0	0	0
r_shrink	0	0	(0,0)	0	0	0
t_shrink	0	0	(0,0)	0	0	0
t_grow_stop	0	0	(0,0)	0	0	0
r_grow	0	0	(0,0)	0	0	0
YNP T. alpinus model H
mod_Ne	2636	2623	(1867,3034)	1227	3177	2627
t_mig_change	17.5	75	-1406	1	494	20
m_hist	8.009e-05	0.0002198	(2.45E-5,1.10E-3)	1.279e-05	0.004377	6.77877e-05
m_mod	1.219e-05	0.0003376	(1.39E-7,3.45E-3)	1.03e-07	0.004778	8.81699e-07
r_shrink	-6.287e-06	-0.0005802	(-6.78E-3,-1.34E-8)	-1.1e-08	-0.007705	-1.39897e-05
t_shrink	22.5	79.28	-1423	1	489	19
t_grow_stop	1256	2287	(123,8910)	91	9990	94
r_grow	4.774e-07	9.018e-06	(1.14E-8,2.71E-5)	1.02e-08	0.00104	1.09543e-08
YNP T. alpinus model N
mod_Ne	2664	2647	(2395,2879)	2266	2985	2868
t_mig_change	0	0	(0,0)	0	0	0
m_hist	8.177e-05	8.912e-05	(3.85E-5,1.85E-4)	3.352e-05	0.0001998	5.6933e-05
m_mod	8.177e-05	8.912e-05	(3.85E-5,1.85E-4)	3.352e-05	0.0001998	5.6933e-05
r_shrink	0	0	(0,0)	0	0	0
t_shrink	0	0	(0,0)	0	0	0
t_grow_stop	0	0	(0,0)	0	0	0
r_grow	0	0	(0,0)	0	0	0
SS T. alpinus model A
mod_Ne	9116	8672	(3407,10557)	1041	10860	3106
t_mig_change	90	90	(90,90)	90	90	90
m_12hist	0.0003261	0.000882	(3.31E-5,3.96E-3)	1.953e-05	0.004625	0.000175113
m_13hist	5.01e-07	1.438e-05	(1.58E-9,8.93E-5)	1.1e-09	0.0009942	4.31666e-07
m_23hist	8.573e-05	0.0004491	(1.96E-5,3.59E-3)	1.851e-05	0.004489	3.18149e-05
m_12mod	1.228e-05	0.0003408	(5.45E-9,2.78E-3)	3e-09	0.004941	2.63244e-09
m_13mod	2.153e-08	1.304e-06	(1.06E-9,1.27E-5)	1e-09	4.037e-05	1.04634e-09
m_23mod	7.944e-06	0.0002375	(5.01E-9,2.71E-3)	2e-09	0.004945	4.95875e-09
r_shrink	-9.815e-06	-0.001201	(-1.20E-2,-1.63E-8)	-1e-08	-0.02574	-0.0120292
t_shrink	90	90	(90,90)	90	90	90
t_grow_stop	0	0	(0,0)	0	0	0
r_grow	0	0	(0,0)	0	0	0
SS T. alpinus model G
mod_Ne	9232	8970	(5211,10495)	1884	10780	9101
t_mig_change	29	93.3	-1405	1	464	5
m_12hist	0.0003526	0.0008608	(3.52E-5,3.86E-3)	2.222e-05	0.004666	0.000122649
m_13hist	1.769e-07	1.198e-05	(1.51E-9,4.93E-5)	1.2e-09	0.0005492	1.86177e-09
m_23hist	7.423e-05	0.0003812	(1.53E-5,3.37E-3)	1.033e-05	0.004888	4.19458e-05
m_12mod	2.525e-05	0.0005438	(6.65E-9,4.16E-3)	2e-09	0.004862	0.000114087
m_13mod	2.234e-08	4.263e-06	(1.20E-9,3.30E-5)	1.04e-09	0.0002749	2.21307e-05
m_23mod	1.511e-05	0.0003784	(5.27E-9,3.73E-3)	2e-09	0.004839	0.000835292
r_shrink	-1.4e-05	-0.002351	(-2.48E-2,-1.49E-8)	-1e-08	-0.03789	-1.57443e-07
t_shrink	17	73.28	-1433	1	483	2
t_grow_stop	0	0	(0,0)	0	0	0
r_grow	0	0	(0,0)	0	0	0
SS T. alpinus model N
mod_Ne	9438	9380	(7932,10674)	7134	11120	9065
t_mig_change	0	0	(0,0)	0	0	0
m_12hist	0.0003438	0.0007743	(3.36E-5,3.71E-3)	1.957e-05	0.004386	0.000414634
m_13hist	3.618e-07	1.327e-05	(1.27E-9,8.61E-5)	1.1e-09	0.0006463	2.33596e-09
m_23hist	6.22e-05	0.000248	(1.60E-5,1.64E-3)	1.126e-05	0.004907	4.55765e-05
m_12mod	0.0003438	0.0007743	(3.36E-5,3.71E-3)	1.957e-05	0.004386	0.000414634
m_13mod	3.618e-07	1.327e-05	(1.27E-9,8.61E-5)	1.1e-09	0.0006463	2.33596e-09
m_23mod	6.22e-05	0.000248	(1.60E-5,1.64E-3)	1.126e-05	0.004907	4.55765e-05
r_shrink	0	0	(0,0)	0	0	0
t_shrink	0	0	(0,0)	0	0	0
t_grow_stop	0	0	(0,0)	0	0	0
r_grow	0	0	(0,0)	0	0	0
YNP T. speciosus model D
mod_Ne	9290	9386	(7879,11210)	7660	11770	9492
t_mig_change	33	192.4	(1,1168)	1	1918	2
m_hist	0.0002182	0.0002904	(2.74E-5,9.10E-4)	1.341e-05	0.0009792	0.00076429
m_mod	0	0	(0,0)	0	0	0
r_shrink	0	0	(0,0)	0	0	0
t_shrink	0	0	(0,0)	0	0	0
t_grow_stop	44.5	327	(1,2105)	1	2954	4
r_grow	9.007e-06	1.069e-05	(2.79E-8,3.01E-5)	1.003e-08	4.158e-05	1.00682e-05
YNP T. speciosus model H
mod_Ne	9068	8979	(7171,10692)	2407	11110	9062
t_mig_change	23	72.36	-1421	1	478	1
m_hist	0.0003483	0.0008365	(2.21E-5,3.98E-3)	1.37e-05	0.004822	0.000781642
m_mod	1.473e-05	0.0004052	(1.54E-8,3.64E-3)	1.1e-08	0.004726	0.00036895
r_shrink	-5.396e-06	-0.000466	(-5.41E-3,-1.53E-8)	-1e-08	-0.008897	-2.71828e-07
t_shrink	18.5	65.05	-1383	1	471	3
t_grow_stop	1234	2446	(148,9222)	94	9949	327
r_grow	8.267e-06	1.115e-05	(3.51E-8,3.79E-5)	1.083e-08	7.296e-05	6.77143e-06
YNP T. speciosus model J
mod_Ne	9001	9105	(7898,10998)	7413	11840	9827
t_mig_change	19	60.86	-1347	1	463	341
m_hist	0.0003668	0.0008728	(1.83E-5,4.09E-3)	1.283e-05	0.004689	0.00342369
m_mod	7.948e-06	0.0003805	(1.58E-8,2.86E-3)	1.1e-08	0.004906	1.169e-08
r_shrink	0	0	(0,0)	0	0	0
t_shrink	0	0	(0,0)	0	0	0
t_grow_stop	951.5	1983	(4,8802)	3	9721	9330
r_grow	7.282e-06	1.046e-05	(3.27E-8,4.50E-5)	1.819e-08	7.341e-05	1.47099e-05
