# Supplementary material for: Temporal genomic contrasts reveal rapid evolutionary responses in an alpine mammal during recent climate change
Source: PLoS Genet. 2019 May 3;15(5):e1008119. doi: 10.1371/journal.pgen.1008119 (PMC6519841; doi:10.1371/journal.pgen.1008119)
Supplement: S8 Table — (XLSX) [file pgen.1008119.s018.xlsx]

## Sheet: S8 Table_confusion_matrix
S8 Table. Demographic model confusion matrix for the three temporal contrasts generated using cross validation with rejection sampling tolerance set at 0.8%.
	A	B	C	D	E	F	G	H	J	N
YNP T. alpinus A	519	54	64	5	182	68	62	0	-	46
YNP T. alpinus B	1	335	24	3	208	274	13	0	-	142
YNP T. alpinus C	55	143	276	52	209	138	62	12	-	53
YNP T. alpinus D	75	123	252	113	173	144	60	12	-	48
YNP T. alpinus E	66	161	85	7	399	178	15	0	-	89
YNP T. alpinus F	8	315	32	3	179	308	2	0	-	153
YNP T. alpinus G	94	120	155	3	240	132	179	0	-	77
YNP T. alpinus H	103	106	218	92	156	105	113	46	-	61
YNP T. alpinus N	3	297	26	2	236	251	12	0	-	173
SS T. alpinus A	243	-	-	-	-	-	71	66	148	472
SS T. alpinus G	181	-	-	-	-	-	86	60	170	503
SS T. alpinus H	97	-	-	-	-	-	51	145	328	379
SS T. alpinus J	66	-	-	-	-	-	49	128	356	401
SS T. alpinus N	63	-	-	-	-	-	71	49	181	636
YNP T. speciosus A	263	304	-	195	34	-	105	6	13	80
YNP T. speciosus B	262	314	-	185	32	-	106	5	21	75
YNP T. speciosus D	165	224	-	260	26	-	90	60	126	49
YNP T. speciosus E	204	270	-	207	28	-	103	46	48	94
YNP T. speciosus G	181	220	-	153	17	-	165	56	78	130
YNP T. speciosus H	138	138	-	180	18	-	99	145	214	68
YNP T. speciosus J	113	147	-	184	21	-	98	139	225	73
YNP T. speciosus N	182	210	-	168	20	-	121	63	97	139
