# Supplementary material for: Temporal genomic contrasts reveal rapid evolutionary responses in an alpine mammal during recent climate change
Source: PLoS Genet. 2019 May 3;15(5):e1008119. doi: 10.1371/journal.pgen.1008119 (PMC6519841; doi:10.1371/journal.pgen.1008119)
Supplement: S9 Table — (XLSX) [file pgen.1008119.s019.xlsx]

## Sheet: S9 Table_model_KS2sample_test
S9 Table. Pairwise comparisons between DML,obs empirical CDFs for the different models fit to the three temporal contrasts in terms of Kolmogorov-Smirnov 2-Sample test statistics (blue-labeled rows) and their associated p-values (red-labeled rows).
	A	B	C	D	E	F	G	H	J	N
YNP T. alpinus A	0	0.223*	0.112*	0.028	0.127*	0.148*	0.090*	0.115*		0.410*
YNP T. alpinus B		0	0.139*	0.203*	0.105*	0.103*	0.265*	0.305*		0.246*
YNP T. alpinus C			0	0.100*	0.063*	0.048	0.168*	0.197*		0.365*
YNP T. alpinus D				0	0.125*	0.132*	0.087*	0.114*		0.429*
YNP T. alpinus E					0	0.062*	0.197*	0.212*		0.309*
YNP T. alpinus F						0	0.186*	0.231*		0.325*
YNP T. alpinus G							0	0.105*		0.497*
YNP T. alpinus H								0		0.491*
YNP T. alpinus N										0
YNP T. alpinus A	1	<2.2E-16	7.123e-06	0.828	1.978e-07	6.141e-10	0.0006071	3.61e-06		<2.2E-16
YNP T. alpinus B		1	8.129e-09	<2.2E-16	3.258e-05	4.939e-05	<2.2E-16	<2.2E-16		<2.2E-16
YNP T. alpinus C			1	9.08e-05	0.03778	0.1995	1.105e-12	<2.2E-16		<2.2E-16
YNP T. alpinus D				1	3.275e-07	5.419e-08	0.001032	4.539e-06		<2.2E-16
YNP T. alpinus E					1	0.04282	<2.2E-16	<2.2E-16		<2.2E-16
YNP T. alpinus F						1	1.887e-15	<2.2E-16		<2.2E-16
YNP T. alpinus G							1	3.258e-05		<2.2E-16
YNP T. alpinus H								1		<2.2E-16
YNP T. alpinus N										1
SS T. alpinus A	0						0.078*	0.314*	0.473*	0.173*
SS T. alpinus G							0	0.265*	0.430*	0.129*
SS T. alpinus H								0	0.275*	0.213*
SS T. alpinus J									0	0.424*
SS T. alpinus N										0
SS T. alpinus A	1						0.004558	<2.2E-16	<2.2E-16	2.01e-13
SS T. alpinus G							1	<2.2E-16	<2.2E-16	1.186e-07
SS T. alpinus H								1	<2.2E-16	<2.2E-16
SS T. alpinus J									1	<2.2E-16
SS T. alpinus N										1
YNP T. alpinus A	0	0.053		0.819*	0.033		0.051	0.843*	0.838*	0.109*
YNP T. alpinus B		0		0.821*	0.070*		0.032	0.844*	0.842*	0.084*
YNP T. alpinus D				0	0.801*		0.848*	0.047	0.064*	0.873*
YNP T. alpinus E					0		0.061*	0.824*	0.824*	0.114*
YNP T. alpinus G							0	0.869*	0.866*	0.073*
YNP T. alpinus H								0	0.049	0.886*
YNP T. alpinus J									0	0.880*
YNP T. alpinus N										0
YNP T. alpinus A	1	0.1205		<2.2E-16	0.6476		0.1483	<2.2E-16	<2.2E-16	1.384e-05
YNP T. alpinus B		1		<2.2E-16	0.01489		0.6852	<2.2E-16	<2.2E-16	0.001724
YNP T. alpinus D				1	<2.2E-16		<2.2E-16	0.2193	0.03328	<2.2E-16
YNP T. alpinus E					1		0.04842	<2.2E-16	<2.2E-16	4.539e-06
YNP T. alpinus G							1	<2.2E-16	<2.2E-16	0.009698
YNP T. alpinus H								1	0.1811	<2.2E-16
YNP T. alpinus J									1	<2.2E-16
YNP T. alpinus N										1
* = significant at the 0.05 level.
